# Supplementary material for: Young KRAB-zinc finger gene clusters are highly dynamic incubators of ERV-driven genetic heterogeneity in mice
Source: Nat Commun. 2025 Oct 30;16:9608. doi: 10.1038/s41467-025-64609-2 (PMC12575710; doi:10.1038/s41467-025-64609-2)
Supplement: Supplementary file 7 — Supplementary Data 5 [file 41467_2025_64609_MOESM7_ESM.xlsx]

## Sheet: table_description
The table contains the results of the enrichment analysis of all KZFP ChIP-seq peaks over TEs
This table was used to generate the bubble heatmap plot in Figure 6a
Columns description
Sample	KZFP ChIP sample
Repeat	TE identifier
P_value	pValue of the enrichment calculated by permutation test with regioneR
Z_score	Z score of the enrichment calculated by permutation test with regioneR
Iterations	number of iterations in the permutation test
Observed_overlaps	number of peaks that overlap with the TE
Expected_overlaps	average number of ChIP peaks 'expected' to overlap with the TE in 1000 permutations
Observed/Expected	ratio of Observed_overlaps / Expected_overlaps (used as enrichment metrics)
repeat_class	TE class
repeat_family	TE family

## Sheet: Sheet1
Sample	Repeat	P_value	Z_score	Iterations	Observed_overlaps	Expected_overlaps	Observed/Expected	repeat_class	repeat_family
Zfp6003	L1MdA_VI	0.736264	-0.5431	1000	0	0.316	0	LINE	L1
Zfp6003	ID2	0.989011	-0.1054	1000	0	0.011	0	SINE	ID
Zfp6003	Tigger9a	0.999001	-0.0316	1000	0	0.001	0	DNA	TcMar-Tigger
Zfp6003	Tigger5b_Glire	0.983017	-0.1314	1000	0	0.017	0	DNA	TcMar-Tigger
Zfp6003	PB1D10	0.875125	-0.3648	1000	0	0.135	0	SINE	Alu
Zfp6003	L1MC4	0.976024	-0.1539	1000	0	0.025	0	LINE	L1
Zfp6003	L1MB4	0.984016	-0.1275	1000	0	0.016	0	LINE	L1
Zfp6003	Lx8b	0.789211	-0.4828	1000	0	0.241	0	LINE	L1
Zfp6003	B1F1	0.953047	-0.222	1000	0	0.047	0	SINE	Alu
Zfp6003	MT2C_Mm	0.986014	-0.1191	1000	0	0.014	0	LTR	ERVL
Zfp6003	Lx8	0.591409	-0.7267	1000	0	0.526	0	LINE	L1
Zfp6003	Lx3A	0.833167	-0.4318	1000	0	0.18	0	LINE	L1
Zfp6003	RLTR45	0.977023	-0.1534	1000	0	0.023	0	LTR	ERVK
Zfp6003	L1_Rod	0.86014	-0.3838	1000	0	0.155	0	LINE	L1
Zfp6003	L1_Mur3	0.734266	-0.5476	1000	0	0.311	0	LINE	L1
Zfp6003	L1MdV_III	0.792208	-0.4867	1000	0	0.23	0	LINE	L1
Zfp6003	B3	0.492507	-0.851	1000	0	0.687	0	SINE	B2
Zfp6003	MER119	0.998002	-0.0447	1000	0	0.002	0	DNA	hAT-Charlie
Zfp6003	MIRb	0.853147	-0.4002	1000	0	0.159	0	SINE	MIR
Zfp6003	ORR1B1	0.864136	-0.3752	1000	0	0.154	0	LTR	ERVL-MaLR
Zfp6003	L1MdFanc_I	0.781219	-0.5026	1000	0	0.239	0	LINE	L1
Zfp6003	ERVB7_1-LTR_MM	0.991009	-0.0953	1000	0	0.009	0	LTR	ERVK
Zfp6003	Lx9	0.648352	-0.6573	1000	0	0.433	0	LINE	L1
Zfp6003	L1M3d	0.999001	-0.0316	1000	0	0.001	0	LINE	L1
Zfp6003	L1_Mur2	0.744256	-0.5383	1000	0	0.301	0	LINE	L1
Zfp6003	RLTR26B_MM	0.99001	-0.1005	1000	0	0.01	0	LTR	ERVK
Zfp6003	RLTR25A	0.976024	-0.1567	1000	0	0.024	0	LTR	ERVK
Zfp6003	L1MdV_I	0.812188	-0.4527	1000	0	0.212	0	LINE	L1
Zfp6003	L1MdF_I	0.764236	-0.5089	1000	0	0.283	0	LINE	L1
Zfp6003	RLTR14	0.988012	-0.1102	1000	0	0.012	0	LTR	ERV1
Zfp6003	RMER17A	0.978022	-0.1499	1000	0	0.022	0	LTR	ERVK
Zfp6003	RLTR13E	0.988012	-0.1102	1000	0	0.012	0	LTR	ERVK
Zfp6003	Lx2	0.769231	-0.4846	1000	0	0.279	0	LINE	L1
Zfp6003	IAPLTR1a_Mm	0.987013	-0.1147	1000	0	0.013	0	LTR	ERVK
Zfp6003	ERVB7_3-LTR_MM	0.999001	-0.0316	1000	0	0.001	0	LTR	ERVK
Zfp6003	ID_B1	0.681319	-0.6123	1000	0	0.406	0	SINE	B4
Zfp6003	L1MdGf_II	0.692308	-0.6127	1000	0	0.356	0	LINE	L1
Zfp6003	RLTR1D	0.993007	-0.0839	1000	0	0.007	0	LTR	ERV1
Zfp6003	RLTR13C1	0.993007	-0.0839	1000	0	0.007	0	LTR	ERVK
Zfp6003	MER74B	0.999001	-0.0316	1000	0	0.001	0	LTR	ERVL
Zfp6003	ID4_v	0.958042	-0.2093	1000	0	0.042	0	SINE	ID
Zfp6003	MLT1A1	0.963037	-0.1959	1000	0	0.037	0	LTR	ERVL-MaLR
Zfp6003	Lx4B	0.922078	-0.287	1000	0	0.08	0	LINE	L1
Zfp6003	B4A	0.592408	-0.7399	1000	0	0.501	0	SINE	B4
Zfp6003	BGLII_C	1	NA	1000	0	0	NA	LTR	ERVK
Zfp6003	RMER4B	0.972028	-0.1648	1000	0	0.03	0	LTR	ERVK
Zfp6003	B2_Mm2	0.682318	-0.6219	1000	0	0.378	0	SINE	B2
Zfp6003	B1_Mus1	0.689311	-0.6058	1000	0	0.377	0	SINE	Alu
Zfp6003	Lx7	0.677323	-0.6227	1000	0	0.402	0	LINE	L1
Zfp6003	ERVB4_2-LTR_MM	0.998002	-0.0447	1000	0	0.002	0	LTR	ERVK
Zfp6003	RLTR45-int	0.979021	-0.1464	1000	0	0.021	0	LTR	ERVK
Zfp6003	RMER16A3	0.994006	-0.0777	1000	0	0.006	0	LTR	ERVK
Zfp6003	PB1D11	0.972028	-0.1696	1000	0	0.028	0	SINE	Alu
Zfp6003	ORR1E	0.835165	-0.427	1000	0	0.177	0	LTR	ERVL-MaLR
Zfp6003	RLTR9D2	0.999001	-0.0316	1000	0	0.001	0	LTR	ERVK
Zfp6003	B2_Mm1t	0.877123	-0.3656	1000	0	0.129	0	SINE	B2
Zfp6003	Charlie2b	0.992008	-0.0898	1000	0	0.008	0	DNA	hAT-Charlie
Zfp6003	RMER12C	0.961039	-0.1989	1000	0	0.04	0	LTR	ERVK
Zfp6003	L1MdN_I	0.92008	-0.2845	1000	0	0.087	0	LINE	L1
Zfp6003	ORR1F	0.895105	-0.336	1000	0	0.109	0	LTR	ERVL-MaLR
Zfp6003	RSINE1	0.72028	-0.5625	1000	0	0.333	0	SINE	B4
Zfp6003	MTEa	0.881119	-0.3586	1000	0	0.125	0	LTR	ERVL-MaLR
Zfp6003	B1F	0.868132	-0.3734	1000	0	0.143	0	SINE	Alu
Zfp6003	L1Lx_III	0.751249	-0.5415	1000	0	0.283	0	LINE	L1
Zfp6003	PB1	0.971029	-0.1727	1000	0	0.029	0	SINE	Alu
Zfp6003	MT2_Mm	0.97003	-0.1758	1000	0	0.03	0	LTR	ERVL
Zfp6003	L1Lx_I	0.64036	-0.6628	1000	0	0.439	0	LINE	L1
Zfp6003	RLTR17B_Mm	0.785215	-0.4893	1000	0	0.244	0	LTR	ERVK
Zfp6003	L1_Mur1	0.883117	-0.3501	1000	0	0.125	0	LINE	L1
Zfp6003	RLTR10D	0.993007	-0.0839	1000	0	0.007	0	LTR	ERVK
Zfp6003	Lx	0.739261	-0.5582	1000	0	0.297	0	LINE	L1
Zfp6003	L1MdF_IV	0.563437	-0.7495	1000	0	0.593	0	LINE	L1
Zfp6003	Lx10	0.919081	-0.2901	1000	0	0.085	0	LINE	L1
Zfp6003	B1_Mm	0.847153	-0.4051	1000	0	0.168	0	SINE	Alu
Zfp6003	L1MdF_III	0.646354	-0.6594	1000	0	0.428	0	LINE	L1
Zfp6003	L1MdA_III	0.688312	-0.612	1000	0	0.37	0	LINE	L1
Zfp6003	L2a	0.907093	-0.311	1000	0	0.099	0	LINE	L2
Zfp6003	MTD	0.659341	-0.6501	1000	0	0.408	0	LTR	ERVL-MaLR
Zfp6003	MTC	0.787213	-0.4873	1000	0	0.244	0	LTR	ERVL-MaLR
Zfp6003	L1M5	0.923077	-0.2868	1000	0	0.078	0	LINE	L1
Zfp6003	Lx5b	0.86014	-0.3935	1000	0	0.147	0	LINE	L1
Zfp6003	L1MB7	0.949051	-0.2317	1000	0	0.051	0	LINE	L1
Zfp6003	B3A	0.701299	-0.5882	1000	0	0.372	0	SINE	B2
Zfp6003	MLT1A0	0.943057	-0.2417	1000	0	0.059	0	LTR	ERVL-MaLR
Zfp6003	RMER15	0.0959041	2.7112	1000	1	0.102	9.80392	LTR	ERVL
Zfp6003	RLTR20B4_MM	0.994006	-0.0777	1000	0	0.006	0	LTR	ERVK
Zfp6003	MLT1A	0.974026	-0.1633	1000	0	0.026	0	LTR	ERVL-MaLR
Zfp6003	RLTRETN_Mm	0.989011	-0.1054	1000	0	0.011	0	LTR	ERVK
Zfp6003	MLT1B	0.954046	-0.2172	1000	0	0.047	0	LTR	ERVL-MaLR
Zfp6003	MTB	0.93007	-0.2704	1000	0	0.072	0	LTR	ERVL-MaLR
Zfp6003	Lx4A	0.843157	-0.4068	1000	0	0.176	0	LINE	L1
Zfp6003	MTEb	0.911089	-0.3073	1000	0	0.092	0	LTR	ERVL-MaLR
Zfp6003	MLT1C	0.974026	-0.1633	1000	0	0.026	0	LTR	ERVL-MaLR
Zfp6003	L1MdA_I	0.714286	-0.577	1000	0	0.335	0	LINE	L1
Zfp6003	L1MdA_II	0.708292	-0.5908	1000	0	0.336	0	LINE	L1
Zfp6003	L1MdMus_I	0.722278	-0.5779	1000	0	0.313	0	LINE	L1
Zfp6003	IAPEY2_LTR	0.99001	-0.1005	1000	0	0.01	0	LTR	ERVK
Zfp6003	IAPEy-int	0.928072	-0.2764	1000	0	0.073	0	LTR	ERVK
Zfp6003	ERVB4_1B-I_MM	0.976024	-0.1567	1000	0	0.024	0	LTR	ERVK
Zfp6003	IAPEY3_LTR	0.991009	-0.0953	1000	0	0.009	0	LTR	ERVK
Zfp6003	L1MdF_V	0.663337	-0.637	1000	0	0.41	0	LINE	L1
Zfp6003	L1MdF_II	0.86014	-0.3904	1000	0	0.15	0	LINE	L1
Zfp6003	MMETn-int	0.955045	-0.2127	1000	0	0.047	0	LTR	ERVK
Zfp6003	ERVB4_1C-LTR_Mm	0.996004	-0.0633	1000	0	0.004	0	LTR	ERVK
Zfp6003	ETnERV-int	0.973027	-0.1665	1000	0	0.027	0	LTR	ERVK
Zfp6003	RLTR13G	0.994006	-0.0777	1000	0	0.006	0	LTR	ERVK
Zfp6003	Tigger19b	0.994006	-0.0777	1000	0	0.006	0	DNA	TcMar-Tigger
Zfp6003	ORR1G	0.966034	-0.185	1000	0	0.035	0	LTR	ERVL-MaLR
Zfp6003	MLT1D	0.954046	-0.2172	1000	0	0.047	0	LTR	ERVL-MaLR
Zfp6003	L4_C_Mam	0.997003	-0.0548	1000	0	0.003	0	LINE	RTE-X
Zfp6003	MER45C	1	NA	1000	0	0	NA	DNA	hAT-Tip100
Zfp6003	L1Lx_II	0.895105	-0.3347	1000	0	0.11	0	LINE	L1
Zfp6003	RLTR6B_Mm	0.989011	-0.1054	1000	0	0.011	0	LTR	ERV1
Zfp6003	L1MB3	0.959041	-0.2067	1000	0	0.041	0	LINE	L1
Zfp6003	RMER17A2	0.976024	-0.1567	1000	0	0.024	0	LTR	ERVK
Zfp6003	Lx6	0.764236	-0.5177	1000	0	0.267	0	LINE	L1
Zfp6003	L1M2	0.906094	-0.3071	1000	0	0.103	0	LINE	L1
Zfp6003	RLTR13A1	1	NA	1000	0	0	NA	LTR	ERVK
Zfp6003	RLTR20B3	0.99001	-0.1005	1000	0	0.01	0	LTR	ERVK
Zfp6003	MER58B	0.992008	-0.0898	1000	0	0.008	0	DNA	hAT-Charlie
Zfp6003	RLTR9A3	0.998002	-0.0447	1000	0	0.002	0	LTR	ERVK
Zfp6003	RMER16-int	0.965035	-0.1878	1000	0	0.036	0	LTR	ERVK
Zfp6003	RLTR4_MM-int	0.000999001	97.4939	1000	52	0.288	180.556	LTR
Zfp6003	MMERVK9E_I	0.962038	-0.1986	1000	0	0.038	0	LTR	ERVK
Zfp6003	RLTR9A3B	0.997003	-0.0548	1000	0	0.003	0	LTR	ERVK
Zfp6003	B1F2	0.96004	-0.2016	1000	0	0.041	0	SINE	Alu
Zfp6003	L2b	0.958042	-0.2069	1000	0	0.043	0	LINE	L2
Zfp6003	L1M3	0.954046	-0.2135	1000	0	0.049	0	LINE	L1
Zfp6003	URR1A	0.902098	-0.3245	1000	0	0.101	0	DNA	hAT-Charlie
Zfp6003	RLTR20A4	0.973027	-0.1665	1000	0	0.027	0	LTR	ERVK
Zfp6003	L2	0.915085	-0.2995	1000	0	0.088	0	LINE	L2
Zfp6003	L1MC	0.974026	-0.1633	1000	0	0.026	0	LINE	L1
Zfp6003	L1MC2	0.989011	-0.1054	1000	0	0.011	0	LINE	L1
Zfp6003	Lx2B2	0.825175	-0.4421	1000	0	0.188	0	LINE	L1
Zfp6003	L1MC1	0.961039	-0.1989	1000	0	0.04	0	LINE	L1
Zfp6003	MTE2a	0.895105	-0.3323	1000	0	0.112	0	LTR	ERVL-MaLR
Zfp6003	MLT2B4	0.996004	-0.0633	1000	0	0.004	0	LTR	ERVL
Zfp6003	L1MD	0.97003	-0.1758	1000	0	0.03	0	LINE	L1
Zfp6003	Lx3C	0.887113	-0.3468	1000	0	0.12	0	LINE	L1
Zfp6003	L4_B_Mam	0.998002	-0.0447	1000	0	0.002	0	LINE	RTE-X
Zfp6003	MER5A	0.966034	-0.1875	1000	0	0.034	0	DNA	hAT-Charlie
Zfp6003	MER3	0.989011	-0.1054	1000	0	0.011	0	DNA	hAT-Charlie
Zfp6003	MER2	0.95005	-0.2271	1000	0	0.051	0	DNA	TcMar-Tigger
Zfp6003	L1M4a1	0.993007	-0.0839	1000	0	0.007	0	LINE	L1
Zfp6003	L1MA4	0.956044	-0.2144	1000	0	0.044	0	LINE	L1
Zfp6003	L1MdA_IV	0.856144	-0.3943	1000	0	0.157	0	LINE	L1
Zfp6003	PB1D7	0.925075	-0.2827	1000	0	0.076	0	SINE	Alu
Zfp6003	ORR1B1-int	0.872128	-0.3691	1000	0	0.139	0	LTR	ERVL-MaLR
Zfp6003	L1MEd	0.993007	-0.0839	1000	0	0.007	0	LINE	L1
Zfp6003	MIR3	0.96004	-0.2016	1000	0	0.041	0	SINE	MIR
Zfp6003	B4	0.726274	-0.5696	1000	0	0.31	0	SINE	B4
Zfp6003	L1MdFanc_II	0.72028	-0.5722	1000	0	0.322	0	LINE	L1
Zfp6003	ETnERV2-int	0.95005	-0.2293	1000	0	0.05	0	LTR	ERVK
Zfp6003	MMERVK9C_I	0.000999001	9.8745	1000	2	0.041	48.7805	LTR	ERVK
Zfp6003	Lx3B	0.898102	-0.3305	1000	0	0.106	0	LINE	L1
Zfp6003	RLTR20C1_MM	0.989011	-0.1054	1000	0	0.011	0	LTR	ERVK
Zfp6003	MIR	0.863137	-0.3853	1000	0	0.147	0	SINE	MIR
Zfp6003	MIRc	0.925075	-0.2809	1000	0	0.077	0	SINE	MIR
Zfp6003	MER5B	0.985015	-0.1233	1000	0	0.015	0	DNA	hAT-Charlie
Zfp6003	MLT1F	0.989011	-0.1054	1000	0	0.011	0	LTR	ERVL-MaLR
Zfp6003	L1MA6	0.951049	-0.2227	1000	0	0.051	0	LINE	L1
Zfp6003	Charlie1	0.993007	-0.0839	1000	0	0.007	0	DNA	hAT-Charlie
Zfp6003	B1_Mus2	0.784216	-0.4875	1000	0	0.248	0	SINE	Alu
Zfp6003	Tigger18a	0.997003	-0.0548	1000	0	0.003	0	DNA	TcMar-Tigger
Zfp6003	L1MdA_VII	0.78022	-0.5043	1000	0	0.243	0	LINE	L1
Zfp6003	L1M4b	0.99001	-0.1005	1000	0	0.01	0	LINE	L1
Zfp6003	L1MA5	0.976024	-0.1567	1000	0	0.024	0	LINE	L1
Zfp6003	L1ME3D	0.999001	-0.0316	1000	0	0.001	0	LINE	L1
Zfp6003	MER131	0.998002	-0.0447	1000	0	0.002	0	DNA
Zfp6003	ID4	0.959041	-0.2067	1000	0	0.041	0	SINE	ID
Zfp6003	RLTR13D4	0.997003	-0.0548	1000	0	0.003	0	LTR	ERVK
Zfp6003	HAL1M8	1	NA	1000	0	0	NA	LINE	L1
Zfp6003	ORR1D2	0.884116	-0.3522	1000	0	0.123	0	LTR	ERVL-MaLR
Zfp6003	L1MC4a	0.988012	-0.1102	1000	0	0.012	0	LINE	L1
Zfp6003	Lx3_Mus	0.795205	-0.48	1000	0	0.227	0	LINE	L1
Zfp6003	L1MD1	0.985015	-0.1233	1000	0	0.015	0	LINE	L1
Zfp6003	Eutr15	0.998002	-0.0447	1000	0	0.002	0	DNA	hAT-Tip100
Zfp6003	Zaphod	0.995005	-0.0709	1000	0	0.005	0	DNA	hAT-Tip100
Zfp6003	RLTR10C	0.977023	-0.1504	1000	0	0.024	0	LTR	ERVK
Zfp6003	MER77B	0.997003	-0.0548	1000	0	0.003	0	LTR	ERVL
Zfp6003	MER89	0.997003	-0.0548	1000	0	0.003	0	LTR	ERV1
Zfp6003	RLTR28B	0.996004	-0.0633	1000	0	0.004	0	LTR	ERVL
Zfp6003	MamRTE1	0.995005	-0.0709	1000	0	0.005	0	LINE	RTE-BovB
Zfp6003	URR1B	0.931069	-0.2683	1000	0	0.071	0	DNA	hAT-Charlie
Zfp6003	Lx2A1	0.961039	-0.1989	1000	0	0.04	0	LINE	L1
Zfp6003	L1MdTf_I	0.799201	-0.4835	1000	0	0.216	0	LINE	L1
Zfp6003	L3	0.959041	-0.2023	1000	0	0.043	0	LINE	CR1
Zfp6003	MamGypLTR1c	1	NA	1000	0	0	NA	LTR	Gypsy
Zfp6003	L1Lx_IV	0.779221	-0.5003	1000	0	0.25	0	LINE	L1
Zfp6003	MTE2b	0.901099	-0.3192	1000	0	0.108	0	LTR	ERVL-MaLR
Zfp6003	Charlie9	0.999001	-0.0316	1000	0	0.001	0	DNA	hAT-Charlie
Zfp6003	L1MA4A	0.978022	-0.1499	1000	0	0.022	0	LINE	L1
Zfp6003	PB1D9	0.911089	-0.3073	1000	0	0.092	0	SINE	Alu
Zfp6003	L1MdMus_II	0.813187	-0.4539	1000	0	0.203	0	LINE	L1
Zfp6003	L1VL1	0.985015	-0.1233	1000	0	0.015	0	LINE	L1
Zfp6003	MTA_Mm	0.813187	-0.4522	1000	0	0.213	0	LTR	ERVL-MaLR
Zfp6003	MLTR31FA_MM	0.994006	-0.0777	1000	0	0.006	0	LTR	ERVK
Zfp6003	MTC-int	0.994006	-0.0777	1000	0	0.006	0	LTR	ERVL-MaLR
Zfp6003	L1MdA_V	0.915085	-0.2944	1000	0	0.092	0	LINE	L1
Zfp6003	RLTR27	0.99001	-0.1005	1000	0	0.01	0	LTR	ERVK
Zfp6003	MT2B1	0.942058	-0.244	1000	0	0.06	0	LTR	ERVL
Zfp6003	BGLII	0.983017	-0.1314	1000	0	0.017	0	LTR	ERVK
Zfp6003	B1_Mur2	0.911089	-0.3059	1000	0	0.093	0	SINE	Alu
Zfp6003	Lx5c	0.801199	-0.4723	1000	0	0.222	0	LINE	L1
Zfp6003	L1MD3	0.984016	-0.1275	1000	0	0.016	0	LINE	L1
Zfp6003	RMER17B2	0.973027	-0.1665	1000	0	0.027	0	LTR	ERVK
Zfp6003	RLTR13B4	0.989011	-0.1054	1000	0	0.011	0	LTR	ERVK
Zfp6003	MLT1C2	0.966034	-0.1875	1000	0	0.034	0	LTR	ERVL-MaLR
Zfp6003	B1_Mur1	0.866134	-0.3858	1000	0	0.139	0	SINE	Alu
Zfp6003	ORR1A3	0.957043	-0.2119	1000	0	0.043	0	LTR	ERVL-MaLR
Zfp6003	Lx5	0.761239	-0.5211	1000	0	0.277	0	LINE	L1
Zfp6003	RMER13A2	0.978022	-0.1499	1000	0	0.022	0	LTR	ERVK
Zfp6003	MER5A1	0.992008	-0.0898	1000	0	0.008	0	DNA	hAT-Charlie
Zfp6003	ORR1D1	0.847153	-0.414	1000	0	0.161	0	LTR	ERVL-MaLR
Zfp6003	ORR1A2	0.844156	-0.414	1000	0	0.169	0	LTR	ERVL-MaLR
Zfp6003	MER33	0.989011	-0.1054	1000	0	0.011	0	DNA	hAT-Charlie
Zfp6003	RLTR16	0.991009	-0.0953	1000	0	0.009	0	LTR	ERVK
Zfp6003	X24_LINE	0.998002	-0.0447	1000	0	0.002	0	LINE	L2
Zfp6003	RMER20B	0.979021	-0.1434	1000	0	0.022	0	LTR	ERVK
Zfp6003	Tigger16a	0.999001	-0.0316	1000	0	0.001	0	DNA	TcMar-Tigger
Zfp6003	RMER17B	0.978022	-0.1499	1000	0	0.022	0	LTR	ERVK
Zfp6003	RLTR15	0.98002	-0.1397	1000	0	0.021	0	LTR	ERVK
Zfp6003	B1_Mur3	0.901099	-0.3263	1000	0	0.102	0	SINE	Alu
Zfp6003	RLTR20C2_MM	0.985015	-0.1233	1000	0	0.015	0	LTR	ERVK
Zfp6003	RLTR1D2_MM	0.996004	-0.0633	1000	0	0.004	0	LTR	ERV1
Zfp6003	UCON26	0.997003	-0.0548	1000	0	0.003	0	DNA	hAT-Ac
Zfp6003	RMER6C	0.953047	-0.222	1000	0	0.047	0	LTR	ERVK
Zfp6003	RLTR19B	0.997003	-0.0548	1000	0	0.003	0	LTR	ERVK
Zfp6003	MER34C_v	0.998002	-0.0447	1000	0	0.002	0	LTR	ERV1
Zfp6003	RLTR13D5	0.986014	-0.1191	1000	0	0.014	0	LTR	ERVK
Zfp6003	L1MCa	0.982018	-0.1353	1000	0	0.018	0	LINE	L1
Zfp6003	Penelope1_Vert	1	NA	1000	0	0	NA	LINE	Penelope
Zfp6003	L2d	0.994006	-0.0777	1000	0	0.006	0	LINE	L2
Zfp6003	L1MdGf_I	0.833167	-0.4417	1000	0	0.171	0	LINE	L1
Zfp6003	RLTR14_RN	0.992008	-0.0898	1000	0	0.008	0	LTR	ERV1
Zfp6003	RMER13A	0.983017	-0.1314	1000	0	0.017	0	LTR	ERVK
Zfp6003	RLTR51B_Mm	0.995005	-0.0709	1000	0	0.005	0	LTR	ERVK
Zfp6003	RodERV21-int	0.972028	-0.1696	1000	0	0.028	0	LTR	ERV1
Zfp6003	MLT-int	0.993007	-0.0802	1000	0	0.008	0	LTR	ERVL-MaLR
Zfp6003	RLTR41	0.987013	-0.1147	1000	0	0.013	0	LTR	ERV1
Zfp6003	RMER10B	0.979021	-0.1464	1000	0	0.021	0	LTR	ERVL
Zfp6003	MLTR11B	0.969031	-0.1761	1000	0	0.032	0	LTR	ERVK
Zfp6003	RMER4A	0.974026	-0.1633	1000	0	0.026	0	LTR	ERVK
Zfp6003	X17_LINE	0.998002	-0.0447	1000	0	0.002	0	LINE	CR1
Zfp6003	RMER20C_Mm	0.99001	-0.1005	1000	0	0.01	0	LTR	ERVK
Zfp6003	RLTR28	0.98002	-0.1397	1000	0	0.021	0	LTR	ERVL
Zfp6003	MamRep605	0.997003	-0.0548	1000	0	0.003	0	LTR
Zfp6003	L1_Mus3	0.996004	-0.0633	1000	0	0.004	0	LINE	L1
Zfp6003	ORR1C2	0.909091	-0.3112	1000	0	0.094	0	LTR	ERVL-MaLR
Zfp6003	L1MdTf_III	0.742258	-0.5394	1000	0	0.303	0	LINE	L1
Zfp6003	HERV16-int	0.996004	-0.0633	1000	0	0.004	0	LTR	ERVL
Zfp6003	LTR72_RN	0.991009	-0.0953	1000	0	0.009	0	LTR	ERV1
Zfp6003	Charlie5	0.987013	-0.1147	1000	0	0.013	0	DNA	hAT-Charlie
Zfp6003	ERV3-16A3_I	0.995005	-0.0709	1000	0	0.005	0	LTR	ERVL
Zfp6003	MYSERV16_I	0.979021	-0.1464	1000	0	0.021	0	LTR	ERVK
Zfp6003	RLTR20B2	0.99001	-0.1005	1000	0	0.01	0	LTR	ERVK
Zfp6003	MLTR25A	0.975025	-0.1572	1000	0	0.026	0	LTR	ERVK
Zfp6003	RLTR20A3_MM	0.992008	-0.0861	1000	0	0.009	0	LTR	ERVK
Zfp6003	RCHARR1	0.946054	-0.2347	1000	0	0.056	0	DNA	hAT-Charlie
Zfp6003	MER92-int	1	NA	1000	0	0	NA	LTR	ERV1
Zfp6003	MER57-int	0.999001	-0.0316	1000	0	0.001	0	LTR	ERV1
Zfp6003	Charlie29a	0.999001	-0.0316	1000	0	0.001	0	DNA	hAT-Charlie
Zfp6003	RLTR9F	0.996004	-0.0633	1000	0	0.004	0	LTR	ERVK
Zfp6003	L1M	0.999001	-0.0316	1000	0	0.001	0	LINE	L1
Zfp6003	B1_Mur4	0.907093	-0.315	1000	0	0.096	0	SINE	Alu
Zfp6003	RLTR16B_MM	0.983017	-0.1314	1000	0	0.017	0	LTR	ERVK
Zfp6003	Charlie13a	1	NA	1000	0	0	NA	DNA	hAT-Charlie
Zfp6003	RMER5	0.938062	-0.2549	1000	0	0.063	0	LTR	ERV1
Zfp6003	MT2A	0.936064	-0.2614	1000	0	0.064	0	LTR	ERVL
Zfp6003	MERVL_2A-int	0.908092	-0.3091	1000	0	0.098	0	LTR	ERVL
Zfp6003	RLTR9E	0.99001	-0.1005	1000	0	0.01	0	LTR	ERVK
Zfp6003	Lx2B	0.864136	-0.3868	1000	0	0.143	0	LINE	L1
Zfp6003	RMER17C2	0.986014	-0.1191	1000	0	0.014	0	LTR	ERVK
Zfp6003	LTRIS2	0.985015	-0.1233	1000	0	0.015	0	LTR	ERV1
Zfp6003	MuRRS4-int	0.978022	-0.1499	1000	0	0.022	0	LTR	ERV1
Zfp6003	RLTR1B-int	0.994006	-0.0777	1000	0	0.006	0	LTR	ERV1
Zfp6003	ORR1B2	0.924076	-0.283	1000	0	0.078	0	LTR	ERVL-MaLR
Zfp6003	IAPLTR2b	0.994006	-0.0777	1000	0	0.006	0	LTR	ERVK
Zfp6003	Tigger6a	0.995005	-0.0709	1000	0	0.005	0	DNA	TcMar-Tigger
Zfp6003	L2c	0.95005	-0.2196	1000	0	0.053	0	LINE	L2
Zfp6003	LTR16C	0.995005	-0.0709	1000	0	0.005	0	LTR	ERVL
Zfp6003	MLT1E2	0.988012	-0.1102	1000	0	0.012	0	LTR	ERVL-MaLR
Zfp6003	L1MdV_II	0.84016	-0.4151	1000	0	0.177	0	LINE	L1
Zfp6003	RLTR9D	0.992008	-0.0898	1000	0	0.008	0	LTR	ERVK
Zfp6003	MLT2D	0.991009	-0.0953	1000	0	0.009	0	LTR	ERVL
Zfp6003	L1M4c	0.987013	-0.1147	1000	0	0.013	0	LINE	L1
Zfp6003	L1M3c	0.996004	-0.0633	1000	0	0.004	0	LINE	L1
Zfp6003	LTR80B	0.998002	-0.0447	1000	0	0.002	0	LTR	ERVL
Zfp6003	MLT1G3	0.994006	-0.0777	1000	0	0.006	0	LTR	ERVL-MaLR
Zfp6003	MER20	0.967033	-0.1846	1000	0	0.033	0	DNA	hAT-Charlie
Zfp6003	RLTR22_Mur	0.966034	-0.1875	1000	0	0.034	0	LTR	ERVK
Zfp6003	RMER19B	0.911089	-0.3073	1000	0	0.092	0	LTR	ERVK
Zfp6003	ORR1C1	0.932068	-0.2645	1000	0	0.071	0	LTR	ERVL-MaLR
Zfp6003	RMER10A	0.969031	-0.1788	1000	0	0.031	0	LTR	ERVL
Zfp6003	RLTR42-int	0.976024	-0.1567	1000	0	0.024	0	LTR	ERVK
Zfp6003	MYSERV6-int	0.954046	-0.2152	1000	0	0.048	0	LTR	ERVK
Zfp6003	L2d2	0.986014	-0.1191	1000	0	0.014	0	LINE	L2
Zfp6003	MLTR31A_MM	0.998002	-0.0447	1000	0	0.002	0	LTR	ERVK
Zfp6003	MT2B	0.043956	4.7152	1000	1	0.043	23.2558	LTR	ERVL
Zfp6003	MLTR11A	0.987013	-0.1147	1000	0	0.013	0	LTR	ERVK
Zfp6003	MMAR1	0.998002	-0.0447	1000	0	0.002	0	DNA	TcMar-Mariner
Zfp6003	L1MC5a	0.977023	-0.1534	1000	0	0.023	0	LINE	L1
Zfp6003	MLTR18_MM	0.993007	-0.0839	1000	0	0.007	0	LTR	ERVK
Zfp6003	RLTR18B	0.989011	-0.1054	1000	0	0.011	0	LTR	ERVK
Zfp6003	MLTR14	0.976024	-0.1539	1000	0	0.025	0	LTR	ERV1
Zfp6003	LTR90A	1	NA	1000	0	0	NA	LTR
Zfp6003	MLT2B3	0.993007	-0.0839	1000	0	0.007	0	LTR	ERVL
Zfp6003	RLTR17	0.992008	-0.0898	1000	0	0.008	0	LTR	ERVK
Zfp6003	RLTR31D_MM	0.972028	-0.1669	1000	0	0.029	0	LTR	ERVK
Zfp6003	MamSINE1	0.998002	-0.0447	1000	0	0.002	0	SINE	tRNA-RTE
Zfp6003	L1M3de	0.999001	-0.0316	1000	0	0.001	0	LINE	L1
Zfp6003	L1MD2	0.983017	-0.1314	1000	0	0.017	0	LINE	L1
Zfp6003	RMER3D-int	0.963037	-0.1934	1000	0	0.038	0	LTR	ERVK
Zfp6003	Tigger1	0.986014	-0.1191	1000	0	0.014	0	DNA	TcMar-Tigger
Zfp6003	L1MB1	0.973027	-0.1665	1000	0	0.027	0	LINE	L1
Zfp6003	MER52-int	0.999001	-0.0316	1000	0	0.001	0	LTR	ERV1
Zfp6003	MER34B	0.997003	-0.0548	1000	0	0.003	0	LTR	ERV1
Zfp6003	RLTR21	0.964036	-0.1906	1000	0	0.037	0	LTR	ERVK
Zfp6003	L1M4	0.94006	-0.2486	1000	0	0.062	0	LINE	L1
Zfp6003	RLTR53B_Mm	1	NA	1000	0	0	NA	LTR	ERVK
Zfp6003	MER106B	0.999001	-0.0316	1000	0	0.001	0	DNA	hAT-Charlie
Zfp6003	LTR37A	0.998002	-0.0447	1000	0	0.002	0	LTR	ERV1
Zfp6003	MLTR32C_MM	0.998002	-0.0447	1000	0	0.002	0	LTR	ERVK
Zfp6003	RLTR30	0.999001	-0.0316	1000	0	0.001	0	LTR	ERV1
Zfp6003	BGLII_B	0.99001	-0.1005	1000	0	0.01	0	LTR	ERVK
Zfp6003	ID	0.982018	-0.1353	1000	0	0.018	0	SINE	ID
Zfp6003	RLTR1B	0.995005	-0.0709	1000	0	0.005	0	LTR	ERV1
Zfp6003	MMERGLN-int	0.999001	-0.0316	1000	0	0.001	0	LTR	ERV1
Zfp6003	L1MA10	0.993007	-0.0839	1000	0	0.007	0	LINE	L1
Zfp6003	MIR1_Amn	0.977023	-0.1534	1000	0	0.023	0	SINE	MIR
Zfp6003	RMER21B	0.989011	-0.1054	1000	0	0.011	0	LTR	ERV1
Zfp6003	MTE-int	0.943057	-0.2457	1000	0	0.057	0	LTR	ERVL-MaLR
Zfp6003	L1MA7	0.971029	-0.1727	1000	0	0.029	0	LINE	L1
Zfp6003	L1ME1	0.972028	-0.1669	1000	0	0.029	0	LINE	L1
Zfp6003	L1MDa	0.986014	-0.1191	1000	0	0.014	0	LINE	L1
Zfp6003	LTR78B	0.999001	-0.0316	1000	0	0.001	0	LTR	ERV1
Zfp6003	ORR1A3-int	0.969031	-0.1788	1000	0	0.031	0	LTR	ERVL-MaLR
Zfp6003	L1MB8	0.957043	-0.2119	1000	0	0.043	0	LINE	L1
Zfp6003	RLTR13B2	0.994006	-0.0777	1000	0	0.006	0	LTR	ERVK
Zfp6003	L1MB5	0.976024	-0.1567	1000	0	0.024	0	LINE	L1
Zfp6003	MLT1K	0.979021	-0.1464	1000	0	0.021	0	LTR	ERVL-MaLR
Zfp6003	Charlie1a	0.986014	-0.1191	1000	0	0.014	0	DNA	hAT-Charlie
Zfp6003	L1ME2z	0.99001	-0.1005	1000	0	0.01	0	LINE	L1
Zfp6003	Charlie7a	0.999001	-0.0316	1000	0	0.001	0	DNA	hAT-Charlie
Zfp6003	RMER19C	0.968032	-0.1817	1000	0	0.032	0	LTR	ERVK
Zfp6003	L1ME3A	0.996004	-0.0633	1000	0	0.004	0	LINE	L1
Zfp6003	IAPLTR2_Mm	0.982018	-0.1353	1000	0	0.018	0	LTR	ERVK
Zfp6003	IAPEz-int	0.722278	-0.5805	1000	0	0.32	0	LTR	ERVK
Zfp6003	IAPEY4_I	0.985015	-0.1233	1000	0	0.015	0	LTR	ERVK
Zfp6003	Plat_L3	0.998002	-0.0447	1000	0	0.002	0	LINE	CR1
Zfp6003	RLTR51A_Mm	0.987013	-0.1147	1000	0	0.013	0	LTR	ERVK
Zfp6003	L1MB2	0.985015	-0.1233	1000	0	0.015	0	LINE	L1
Zfp6003	RMER17D2	0.981019	-0.136	1000	0	0.02	0	LTR	ERVK
Zfp6003	RMER17C	0.948052	-0.2319	1000	0	0.053	0	LTR	ERVK
Zfp6003	Tigger17a	0.991009	-0.0953	1000	0	0.009	0	DNA	TcMar-Tigger
Zfp6003	ORR1A4	0.913087	-0.3067	1000	0	0.088	0	LTR	ERVL-MaLR
Zfp6003	ERVB7_4-LTR_MM	0.999001	-0.0316	1000	0	0.001	0	LTR	ERVK
Zfp6003	BGLII_B2	0.994006	-0.0777	1000	0	0.006	0	LTR	ERVK
Zfp6003	MusHAL1	0.975025	-0.16	1000	0	0.025	0	LINE	L1
Zfp6003	RLTR12B	0.988012	-0.1102	1000	0	0.012	0	LTR	ERVK
Zfp6003	RMER12	0.971029	-0.17	1000	0	0.03	0	LTR	ERVK
Zfp6003	L1MC3	0.96004	-0.1979	1000	0	0.043	0	LINE	L1
Zfp6003	RLTR41A2	0.991009	-0.0953	1000	0	0.009	0	LTR	ERV1
Zfp6003	L1ME3G	0.996004	-0.0633	1000	0	0.004	0	LINE	L1
Zfp6003	L1ME3B	0.997003	-0.0548	1000	0	0.003	0	LINE	L1
Zfp6003	Kanga1a	0.998002	-0.0447	1000	0	0.002	0	DNA	TcMar-Tc2
Zfp6003	Kanga1c	0.999001	-0.0316	1000	0	0.001	0	DNA	TcMar-Tc2
Zfp6003	LTR16A	0.993007	-0.0839	1000	0	0.007	0	LTR	ERVL
Zfp6003	Tigger10	1	NA	1000	0	0	NA	DNA	TcMar-Tigger
Zfp6003	RLTR10A	0.995005	-0.0709	1000	0	0.005	0	LTR	ERVK
Zfp6003	MLT1L	0.987013	-0.1147	1000	0	0.013	0	LTR	ERVL-MaLR
Zfp6003	LTR40a	0.996004	-0.0633	1000	0	0.004	0	LTR	ERVL
Zfp6003	B2_Mm1a	0.92008	-0.2881	1000	0	0.084	0	SINE	B2
Zfp6003	ORR1A0	0.952048	-0.2244	1000	0	0.048	0	LTR	ERVL-MaLR
Zfp6003	LTR10_RN	0.999001	-0.0316	1000	0	0.001	0	LTR	ERVK
Zfp6003	RLTR13C2	0.985015	-0.1201	1000	0	0.016	0	LTR	ERVK
Zfp6003	RLTR19	0.992008	-0.0898	1000	0	0.008	0	LTR	ERVK
Zfp6003	RLTR42	1	NA	1000	0	0	NA	LTR	ERVK
Zfp6003	MER46C	0.997003	-0.0548	1000	0	0.003	0	DNA	TcMar-Tigger
Zfp6003	Kanga1b	1	NA	1000	0	0	NA	DNA	TcMar-Tc2
Zfp6003	RMER6B	0.991009	-0.0953	1000	0	0.009	0	LTR	ERVK
Zfp6003	Charlie4	0.995005	-0.0709	1000	0	0.005	0	DNA	hAT-Charlie
Zfp6003	Charlie19a	0.999001	-0.0316	1000	0	0.001	0	DNA	hAT-Charlie
Zfp6003	RMER6A	0.956044	-0.2084	1000	0	0.047	0	LTR	ERVK
Zfp6003	RLTR48A	0.993007	-0.0839	1000	0	0.007	0	LTR	ERV1
Zfp6003	RMER13B	0.966034	-0.1875	1000	0	0.034	0	LTR	ERVK
Zfp6003	MMERGLN_LTR	0.997003	-0.0548	1000	0	0.003	0	LTR	ERV1
Zfp6003	RLTR1A2_MM	0.999001	-0.0316	1000	0	0.001	0	LTR	ERV1
Zfp6003	RLTR12BD_Mm	0.995005	-0.0709	1000	0	0.005	0	LTR	ERVK
Zfp6003	RLTR10B2	0.996004	-0.0633	1000	0	0.004	0	LTR	ERVK
Zfp6003	MMERVK10C-int	0.934066	-0.2657	1000	0	0.066	0	LTR	ERVK
Zfp6003	IAP-d-int	0.988012	-0.1102	1000	0	0.012	0	LTR	ERVK
Zfp6003	IAPEY3-int	0.951049	-0.2246	1000	0	0.05	0	LTR	ERVK
Zfp6003	MLTR18B_MM	0.995005	-0.0709	1000	0	0.005	0	LTR	ERVK
Zfp6003	MER68B	1	NA	1000	0	0	NA	LTR	ERVL
Zfp6003	L1MC5	0.991009	-0.0953	1000	0	0.009	0	LINE	L1
Zfp6003	RLTR10-int	0.951049	-0.2246	1000	0	0.05	0	LTR	ERVK
Zfp6003	BGLII_A	0.998002	-0.0447	1000	0	0.002	0	LTR	ERVK
Zfp6003	MYSERV-int	0.967033	-0.1846	1000	0	0.033	0	LTR	ERVK
Zfp6003	RMER17D	0.99001	-0.1005	1000	0	0.01	0	LTR	ERVK
Zfp6003	RLTR34C_MM	0.995005	-0.0709	1000	0	0.005	0	LTR	ERVK
Zfp6003	L1MEg	0.991009	-0.0953	1000	0	0.009	0	LINE	L1
Zfp6003	MLT2C2	0.996004	-0.0633	1000	0	0.004	0	LTR	ERVL
Zfp6003	MLTR12	0.994006	-0.0777	1000	0	0.006	0	LTR	ERV1
Zfp6003	RLTR24B_MM	0.991009	-0.0953	1000	0	0.009	0	LTR	ERV1
Zfp6003	L1MEc	0.976024	-0.1567	1000	0	0.024	0	LINE	L1
Zfp6003	RLTR20B3A_MM	0.991009	-0.0953	1000	0	0.009	0	LTR	ERVK
Zfp6003	MamRep137	0.998002	-0.0447	1000	0	0.002	0	DNA	TcMar-Tigger
Zfp6003	L1ME4b	0.991009	-0.0953	1000	0	0.009	0	LINE	L1
Zfp6003	LTR108c_Mam	1	NA	1000	0	0	NA	LTR	ERVL
Zfp6003	ORR1A1-int	0.998002	-0.0447	1000	0	0.002	0	LTR	ERVL-MaLR
Zfp6003	RLTR30E_MM	0.999001	-0.0316	1000	0	0.001	0	LTR	ERV1
Zfp6003	Looper	1	NA	1000	0	0	NA	DNA	PiggyBac
Zfp6003	LTR50	0.999001	-0.0316	1000	0	0.001	0	LTR	ERVL
Zfp6003	RMER15-int	0.976024	-0.1567	1000	0	0.024	0	LTR	ERVL
Zfp6003	Tigger17c	0.999001	-0.0316	1000	0	0.001	0	DNA	TcMar-Tigger
Zfp6003	Tigger17d	0.998002	-0.0447	1000	0	0.002	0	DNA	TcMar-Tigger
Zfp6003	MLT1J	0.991009	-0.0953	1000	0	0.009	0	LTR	ERVL-MaLR
Zfp6003	RMER19B2	0.974026	-0.1605	1000	0	0.027	0	LTR	ERVK
Zfp6003	Lx2A	0.98002	-0.1428	1000	0	0.02	0	LINE	L1
Zfp6003	RMER2	0.98002	-0.1428	1000	0	0.02	0	LTR	ERV1
Zfp6003	MurERV4-int	0.978022	-0.1499	1000	0	0.022	0	LTR	ERVK
Zfp6003	RLTR40	0.979021	-0.1464	1000	0	0.021	0	LTR	ERVK
Zfp6003	RMER19A	0.972028	-0.1696	1000	0	0.028	0	LTR	ERVK
Zfp6003	RMER13A1	0.985015	-0.1233	1000	0	0.015	0	LTR	ERVK
Zfp6003	AmnSINE2	0.999001	-0.0316	1000	0	0.001	0	SINE	tRNA-Deu
Zfp6003	MER65D	1	NA	1000	0	0	NA	LTR	ERV1
Zfp6003	RLTR16C_MM	0.992008	-0.0898	1000	0	0.008	0	LTR	ERVK
Zfp6003	MamGypLTR2c	1	NA	1000	0	0	NA	LTR	Gypsy
Zfp6003	L1ME3E	1	NA	1000	0	0	NA	LINE	L1
Zfp6003	RLTR25B	0.978022	-0.147	1000	0	0.023	0	LTR	ERVK
Zfp6003	MERVL-int	0.928072	-0.2746	1000	0	0.074	0	LTR	ERVL
Zfp6003	RMER12B	0.986014	-0.1191	1000	0	0.014	0	LTR	ERVK
Zfp6003	MLT1F2	0.985015	-0.1233	1000	0	0.015	0	LTR	ERVL-MaLR
Zfp6003	ERVB7_2-LTR_MM	0.998002	-0.0447	1000	0	0.002	0	LTR	ERVK
Zfp6003	L1MEi	0.999001	-0.0316	1000	0	0.001	0	LINE	L1
Zfp6003	MER74A	0.997003	-0.0548	1000	0	0.003	0	LTR	ERVL
Zfp6003	MER68	0.997003	-0.0548	1000	0	0.003	0	LTR	ERVL
Zfp6003	MLT2C1	0.995005	-0.0709	1000	0	0.005	0	LTR	ERVL
Zfp6003	MERV1_I	0.996004	-0.0633	1000	0	0.004	0	LTR	ERV1
Zfp6003	MERV1_LTR	0.993007	-0.0839	1000	0	0.007	0	LTR	ERV1
Zfp6003	RLTR13A	0.995005	-0.0709	1000	0	0.005	0	LTR	ERVK
Zfp6003	RLTR50B	0.996004	-0.0633	1000	0	0.004	0	LTR	ERVK
Zfp6003	RLTR10F	0.999001	-0.0316	1000	0	0.001	0	LTR	ERVK
Zfp6003	MLT1J1	0.996004	-0.0633	1000	0	0.004	0	LTR	ERVL-MaLR
Zfp6003	MT2B2	0.977023	-0.1534	1000	0	0.023	0	LTR	ERVL
Zfp6003	MLTR18D_MM	0.992008	-0.0898	1000	0	0.008	0	LTR	ERVK
Zfp6003	RLTR11A	0.969031	-0.1761	1000	0	0.032	0	LTR	ERVK
Zfp6003	RLTR44B	1	NA	1000	0	0	NA	LTR	ERVK
Zfp6003	RLTR44-int	0.993007	-0.0839	1000	0	0.007	0	LTR	ERVK
Zfp6003	MMERVK10D3_I	0.975025	-0.16	1000	0	0.025	0	LTR	ERVK
Zfp6003	RLTR44A	0.998002	-0.0447	1000	0	0.002	0	LTR	ERVK
Zfp6003	IAP1-MM_LTR	0.997003	-0.0548	1000	0	0.003	0	LTR	ERVK
Zfp6003	RLTR26	0.999001	-0.0316	1000	0	0.001	0	LTR	ERVK
Zfp6003	MER21C	0.985015	-0.1233	1000	0	0.015	0	LTR	ERVL
Zfp6003	ERVL-B4-int	0.992008	-0.0898	1000	0	0.008	0	LTR	ERVL
Zfp6003	MLT2B2	0.994006	-0.0777	1000	0	0.006	0	LTR	ERVL
Zfp6003	MER54A	0.999001	-0.0316	1000	0	0.001	0	LTR	ERVL
Zfp6003	MER34	0.995005	-0.0709	1000	0	0.005	0	LTR	ERV1
Zfp6003	LFSINE_Vert	0.997003	-0.0548	1000	0	0.003	0	SINE	tRNA
Zfp6003	RLTR9A3A	0.997003	-0.0548	1000	0	0.003	0	LTR	ERVK
Zfp6003	RLTR1C	0.992008	-0.0898	1000	0	0.008	0	LTR	ERV1
Zfp6003	Tigger5a_Glire	0.995005	-0.0709	1000	0	0.005	0	DNA	TcMar-Tigger
Zfp6003	MTB_Mm	0.955045	-0.2146	1000	0	0.046	0	LTR	ERVL-MaLR
Zfp6003	RLTR12D	0.993007	-0.0839	1000	0	0.007	0	LTR	ERVK
Zfp6003	IAPLTR2a2_Mm	0.982018	-0.1353	1000	0	0.018	0	LTR	ERVK
Zfp6003	IAPA_MM-int	1	NA	1000	0	0	NA	LTR	ERVK
Zfp6003	L1MA9	0.975025	-0.16	1000	0	0.025	0	LINE	L1
Zfp6003	RMER6BA	0.994006	-0.0777	1000	0	0.006	0	LTR	ERVK
Zfp6003	RLTR20B1	0.993007	-0.0839	1000	0	0.007	0	LTR	ERVK
Zfp6003	LTR55	1	NA	1000	0	0	NA	LTR	ERVL
Zfp6003	MLT1O	0.997003	-0.0548	1000	0	0.003	0	LTR	ERVL-MaLR
Zfp6003	RLTR23	0.99001	-0.1005	1000	0	0.01	0	LTR	ERV1
Zfp6003	MamTip2b	1	NA	1000	0	0	NA	DNA	hAT-Tip100
Zfp6003	RLTR18-int	0.997003	-0.0548	1000	0	0.003	0	LTR	ERVK
Zfp6003	RLTR18	0.996004	-0.0633	1000	0	0.004	0	LTR	ERVK
Zfp6003	RLTR26_Mus	0.988012	-0.1067	1000	0	0.013	0	LTR	ERVK
Zfp6003	RLTR12A	0.998002	-0.0447	1000	0	0.002	0	LTR	ERVK
Zfp6003	MLT1E1A	0.994006	-0.074	1000	0	0.007	0	LTR	ERVL-MaLR
Zfp6003	ORR1D-int	0.988012	-0.1102	1000	0	0.012	0	LTR	ERVL-MaLR
Zfp6003	MER34A	0.996004	-0.0633	1000	0	0.004	0	LTR	ERV1
Zfp6003	L1P5	1	NA	1000	0	0	NA	LINE	L1
Zfp6003	MLTR18C_MM	0.997003	-0.0548	1000	0	0.003	0	LTR	ERVK
Zfp6003	IAPLTR4	0.992008	-0.0898	1000	0	0.008	0	LTR	ERVK
Zfp6003	MLTR31F_MM	0.999001	-0.0316	1000	0	0.001	0	LTR	ERVK
Zfp6003	MLT1-int	0.997003	-0.0548	1000	0	0.003	0	LTR	ERVL-MaLR
Zfp6003	RLTR34D_MM	0.991009	-0.0953	1000	0	0.009	0	LTR	ERVK
Zfp6003	IAP1-MM_I	0.99001	-0.1005	1000	0	0.01	0	LTR	ERVK
Zfp6003	MMTV-int	0.999001	-0.0316	1000	0	0.001	0	LTR	ERVK
Zfp6003	RLTR9A2	0.998002	-0.0447	1000	0	0.002	0	LTR	ERVK
Zfp6003	L1M1	0.999001	-0.0316	1000	0	0.001	0	LINE	L1
Zfp6003	RLTR30D2_MM	0.989011	-0.1054	1000	0	0.011	0	LTR	ERV1
Zfp6003	Charlie4a	0.995005	-0.0709	1000	0	0.005	0	DNA	hAT-Charlie
Zfp6003	RLTR47	0.998002	-0.0447	1000	0	0.002	0	LTR	ERVK
Zfp6003	RMER20A	0.985015	-0.1233	1000	0	0.015	0	LTR	ERVK
Zfp6003	RLTR20D	0.993007	-0.0839	1000	0	0.007	0	LTR	ERVK
Zfp6003	ERVB4_1B-LTR_MM	0.996004	-0.0633	1000	0	0.004	0	LTR	ERVK
Zfp6003	RLTR33	0.981019	-0.1391	1000	0	0.019	0	LTR	ERVK
Zfp6003	Charlie12_Rodent	0.989011	-0.1054	1000	0	0.011	0	DNA	hAT-Charlie
Zfp6003	MLTR73	0.992008	-0.0898	1000	0	0.008	0	LTR	ERV1
Zfp6003	LTRIS_Mus	0.984016	-0.1275	1000	0	0.016	0	LTR	ERV1
Zfp6003	MuRRS-int	0.997003	-0.0548	1000	0	0.003	0	LTR	ERV1
Zfp6003	IAPLTR1_Mm	0.991009	-0.0953	1000	0	0.009	0	LTR	ERVK
Zfp6003	RLTR14-int	0.985015	-0.1233	1000	0	0.015	0	LTR	ERV1
Zfp6003	L1ME3Cz	0.993007	-0.0839	1000	0	0.007	0	LINE	L1
Zfp6003	MER31B	0.999001	-0.0316	1000	0	0.001	0	LTR	ERV1
Zfp6003	RLTR9A	0.996004	-0.0633	1000	0	0.004	0	LTR	ERVK
Zfp6003	MLT1H-int	0.996004	-0.0633	1000	0	0.004	0	LTR	ERVL-MaLR
Zfp6003	RLTR12H	0.998002	-0.0447	1000	0	0.002	0	LTR	ERVK
Zfp6003	ERVB7_2B-LTR_MM	0.993007	-0.0802	1000	0	0.008	0	LTR	ERVK
Zfp6003	MER88	1	NA	1000	0	0	NA	LTR	ERVL
Zfp6003	ORR1A1	0.954046	-0.2152	1000	0	0.048	0	LTR	ERVL-MaLR
Zfp6003	RLTR11C_MM	0.994006	-0.0777	1000	0	0.006	0	LTR	ERVK
Zfp6003	RLTR10D2	0.997003	-0.0548	1000	0	0.003	0	LTR	ERVK
Zfp6003	RLTR34B_MM	0.995005	-0.0709	1000	0	0.005	0	LTR	ERVK
Zfp6003	MER21B	0.991009	-0.0953	1000	0	0.009	0	LTR	ERVL
Zfp6003	RLTR13B1	0.98002	-0.1428	1000	0	0.02	0	LTR	ERVK
Zfp6003	MER31-int	1	NA	1000	0	0	NA	LTR	ERV1
Zfp6003	MER31A	0.995005	-0.0709	1000	0	0.005	0	LTR	ERV1
Zfp6003	MER57C2	0.999001	-0.0316	1000	0	0.001	0	LTR	ERV1
Zfp6003	MER53	0.995005	-0.0709	1000	0	0.005	0	DNA	hAT-Blackjack
Zfp6003	L1MA5A	0.989011	-0.1054	1000	0	0.011	0	LINE	L1
Zfp6003	UCON11	1	NA	1000	0	0	NA	DNA	TcMar-Tigger
Zfp6003	MER130	0.998002	-0.0447	1000	0	0.002	0	DNA
Zfp6003	HAL1	0.992008	-0.0898	1000	0	0.008	0	LINE	L1
Zfp6003	Arthur1	0.995005	-0.0709	1000	0	0.005	0	DNA	hAT-Tip100
Zfp6003	Tigger9b	0.999001	-0.0316	1000	0	0.001	0	DNA	TcMar-Tigger
Zfp6003	MER121	0.999001	-0.0316	1000	0	0.001	0	DNA	hAT
Zfp6003	RLTR17D_Mm	0.982018	-0.1353	1000	0	0.018	0	LTR	ERVK
Zfp6003	L1MA8	0.978022	-0.1499	1000	0	0.022	0	LINE	L1
Zfp6003	UCON86	1	NA	1000	0	0	NA	LINE	L2
Zfp6003	MLT1E3	0.995005	-0.0709	1000	0	0.005	0	LTR	ERVL-MaLR
Zfp6003	OldhAT1	0.989011	-0.1054	1000	0	0.011	0	DNA	hAT-Ac
Zfp6003	RLTR19-int	0.973027	-0.1637	1000	0	0.028	0	LTR	ERVK
Zfp6003	RLTR10	0.971029	-0.17	1000	0	0.03	0	LTR	ERVK
Zfp6003	MER110A	0.998002	-0.0447	1000	0	0.002	0	LTR	ERV1
Zfp6003	MER92D	0.999001	-0.0316	1000	0	0.001	0	LTR	ERV1
Zfp6003	RMER21A	0.993007	-0.0839	1000	0	0.007	0	LTR	ERV1
Zfp6003	MLTR18A_MM	0.992008	-0.0898	1000	0	0.008	0	LTR	ERVK
Zfp6003	MER90a	1	NA	1000	0	0	NA	LTR	ERV1
Zfp6003	RLTR13D6	0.987013	-0.1147	1000	0	0.013	0	LTR	ERVK
Zfp6003	ERVB2_1A-I_MM	0.999001	-0.0316	1000	0	0.001	0	LTR	ERVK
Zfp6003	RMER16	0.993007	-0.0839	1000	0	0.007	0	LTR	ERVK
Zfp6003	Tigger17b	0.999001	-0.0316	1000	0	0.001	0	DNA	TcMar-Tigger
Zfp6003	MRLTR33	0.998002	-0.0447	1000	0	0.002	0	LTR	ERVK
Zfp6003	LTR88c	0.997003	-0.0548	1000	0	0.003	0	LTR	Gypsy
Zfp6003	RLTR12F	1	NA	1000	0	0	NA	LTR	ERVK
Zfp6003	LTRIS4A	0.995005	-0.0709	1000	0	0.005	0	LTR	ERV1
Zfp6003	RMER17C-int	0.98002	-0.1397	1000	0	0.021	0	LTR	ERVK
Zfp6003	MamGypsy2-I	0.998002	-0.0447	1000	0	0.002	0	LTR	Gypsy
Zfp6003	X6B_LINE	0.996004	-0.0633	1000	0	0.004	0	LINE	CR1
Zfp6003	L1MEf	0.992008	-0.0898	1000	0	0.008	0	LINE	L1
Zfp6003	RLTR13A2	0.996004	-0.0633	1000	0	0.004	0	LTR	ERVK
Zfp6003	RLTR20A2B_MM	0.997003	-0.0548	1000	0	0.003	0	LTR	ERVK
Zfp6003	X26_DNA	1	NA	1000	0	0	NA	DNA	TcMar-Tigger
Zfp6003	RLTR12E	0.993007	-0.0839	1000	0	0.007	0	LTR	ERVK
Zfp6003	LTRIS4	0.999001	-0.0316	1000	0	0.001	0	LTR	ERV1
Zfp6003	RLTR20B5_MM	0.994006	-0.074	1000	0	0.007	0	LTR	ERVK
Zfp6003	MER34A1	0.997003	-0.0548	1000	0	0.003	0	LTR	ERV1
Zfp6003	MLT1E	0.998002	-0.0447	1000	0	0.002	0	LTR	ERVL-MaLR
Zfp6003	RLTR9C	0.997003	-0.0548	1000	0	0.003	0	LTR	ERVK
Zfp6003	AmnSINE1	0.996004	-0.0633	1000	0	0.004	0	SINE	5S-Deu-L2
Zfp6003	RLTR13A3	0.996004	-0.0633	1000	0	0.004	0	LTR	ERVK
Zfp6003	MER63D	0.995005	-0.0709	1000	0	0.005	0	DNA	hAT-Tip100
Zfp6003	RLTR31_Mm	1	NA	1000	0	0	NA	LTR	ERVK
Zfp6003	RLTR43C	0.999001	-0.0316	1000	0	0.001	0	LTR	ERVK
Zfp6003	ERVB4_1-I_MM	0.99001	-0.1005	1000	0	0.01	0	LTR	ERVK
Zfp6003	RLTR31C_MM	0.995005	-0.0709	1000	0	0.005	0	LTR	ERVK
Zfp6003	MLTR25C	0.993007	-0.0839	1000	0	0.007	0	LTR	ERVK
Zfp6003	AmnL2-1	0.999001	-0.0316	1000	0	0.001	0	LINE	L2
Zfp6003	RLTR6C_Mm	0.999001	-0.0316	1000	0	0.001	0	LTR	ERV1
Zfp6003	MMVL30-int	0.989011	-0.1054	1000	0	0.011	0	LTR	ERV1
Zfp6003	RLTR1F_Mm	0.998002	-0.0447	1000	0	0.002	0	LTR	ERVK
Zfp6003	RLTR26D_MM	0.993007	-0.0839	1000	0	0.007	0	LTR	ERVK
Zfp6003	RMER6D	0.97003	-0.1758	1000	0	0.03	0	LTR	ERVK
Zfp6003	RLTR13D3	0.991009	-0.0953	1000	0	0.009	0	LTR	ERVK
Zfp6003	RMER17A-int	0.989011	-0.1054	1000	0	0.011	0	LTR	ERVK
Zfp6003	RLTR11D	0.995005	-0.0709	1000	0	0.005	0	LTR	ERVK
Zfp6003	L1MdTf_II	0.797203	-0.4741	1000	0	0.23	0	LINE	L1
Zfp6003	ETnERV3-int	0.975025	-0.16	1000	0	0.025	0	LTR	ERVK
Zfp6003	RLTR10B	0.998002	-0.0447	1000	0	0.002	0	LTR	ERVK
Zfp6003	RLTR31M	0.998002	-0.0447	1000	0	0.002	0	LTR	ERVK
Zfp6003	RLTR17C_Mm	0.998002	-0.0447	1000	0	0.002	0	LTR	ERVK
Zfp6003	RLTR13F	1	NA	1000	0	0	NA	LTR	ERVK
Zfp6003	RLTR11A2	0.968032	-0.1817	1000	0	0.032	0	LTR	ERVK
Zfp6003	IAPEY3C_LTR	0.995005	-0.0709	1000	0	0.005	0	LTR	ERVK
Zfp6003	Charlie7	0.996004	-0.0633	1000	0	0.004	0	DNA	hAT-Charlie
Zfp6003	IAPLTR4_I	0.999001	-0.0316	1000	0	0.001	0	LTR	ERVK
Zfp6003	IAPEY5_I	0.997003	-0.0548	1000	0	0.003	0	LTR	ERVK
Zfp6003	Charlie30b	1	NA	1000	0	0	NA	DNA	hAT-Charlie
Zfp6003	IAPLTR3	0.994006	-0.0777	1000	0	0.006	0	LTR	ERVK
Zfp6003	IAPLTR3-int	0.949051	-0.2276	1000	0	0.053	0	LTR	ERVK
Zfp6003	MER45B	0.999001	-0.0316	1000	0	0.001	0	DNA	hAT-Tip100
Zfp6003	MERVK26-int	0.986014	-0.1191	1000	0	0.014	0	LTR	ERVK
Zfp6003	L1MCb	0.993007	-0.0839	1000	0	0.007	0	LINE	L1
Zfp6003	Charlie1b	0.996004	-0.0633	1000	0	0.004	0	DNA	hAT-Charlie
Zfp6003	LTRIS3	0.997003	-0.0548	1000	0	0.003	0	LTR	ERV1
Zfp6003	RLTR11B	0.995005	-0.0709	1000	0	0.005	0	LTR	ERVK
Zfp6003	HERVL40-int	0.997003	-0.0548	1000	0	0.003	0	LTR	ERVL
Zfp6003	LTR40b	0.995005	-0.0709	1000	0	0.005	0	LTR	ERVL
Zfp6003	RLTR9B2	0.997003	-0.0548	1000	0	0.003	0	LTR	ERVK
Zfp6003	X15_LINE	1	NA	1000	0	0	NA	LINE	L2
Zfp6003	MER57E2	1	NA	1000	0	0	NA	LTR	ERV1
Zfp6003	Charlie21a	1	NA	1000	0	0	NA	DNA	hAT-Charlie
Zfp6003	RLTR44C	0.999001	-0.0316	1000	0	0.001	0	LTR	ERVK
Zfp6003	LTR68	1	NA	1000	0	0	NA	LTR	ERV1
Zfp6003	RLTR31B2	0.992008	-0.0898	1000	0	0.008	0	LTR	ERVK
Zfp6003	MLTR31D_MM	0.997003	-0.0548	1000	0	0.003	0	LTR	ERVK
Zfp6003	X9_LINE	0.998002	-0.0447	1000	0	0.002	0	LINE	L1
Zfp6003	L1M2c	0.995005	-0.0709	1000	0	0.005	0	LINE	L1
Zfp6003	RLTR26C_MM	0.994006	-0.0777	1000	0	0.006	0	LTR	ERVK
Zfp6003	BGLII_Mus	0.997003	-0.0548	1000	0	0.003	0	LTR	ERVK
Zfp6003	L1M4a2	0.995005	-0.0709	1000	0	0.005	0	LINE	L1
Zfp6003	MER58A	0.984016	-0.1275	1000	0	0.016	0	DNA	hAT-Charlie
Zfp6003	EutTc1-N1	1	NA	1000	0	0	NA	DNA	TcMar-Tc1
Zfp6003	L1MDb	0.998002	-0.0447	1000	0	0.002	0	LINE	L1
Zfp6003	RLTR6_Mm	0.996004	-0.0633	1000	0	0.004	0	LTR	ERV1
Zfp6003	MER136	1	NA	1000	0	0	NA	DNA	Merlin
Zfp6003	MER135	1	NA	1000	0	0	NA	DNA
Zfp6003	MLT1H	0.983017	-0.1314	1000	0	0.017	0	LTR	ERVL-MaLR
Zfp6003	RLTR30C_MM	0.999001	-0.0316	1000	0	0.001	0	LTR	ERV1
Zfp6003	ERVB3_1-I_MM	0.994006	-0.0777	1000	0	0.006	0	LTR	ERVK
Zfp6003	RLTR13D2	0.992008	-0.0898	1000	0	0.008	0	LTR	ERVK
Zfp6003	LTR80A	1	NA	1000	0	0	NA	LTR	ERVL
Zfp6003	MADE2	0.999001	-0.0316	1000	0	0.001	0	DNA	TcMar-Mariner
Zfp6003	BLACKJACK	0.993007	-0.0839	1000	0	0.007	0	DNA	hAT-Blackjack
Zfp6003	Arthur1C	0.999001	-0.0316	1000	0	0.001	0	DNA	hAT-Tip100
Zfp6003	RLTR12C	0.998002	-0.0447	1000	0	0.002	0	LTR	ERVK
Zfp6003	LTR40c	0.998002	-0.0447	1000	0	0.002	0	LTR	ERVL
Zfp6003	MER102a	0.998002	-0.0447	1000	0	0.002	0	DNA	hAT-Charlie
Zfp6003	MER106A	0.999001	-0.0316	1000	0	0.001	0	DNA	hAT-Charlie
Zfp6003	Tigger22N1	1	NA	1000	0	0	NA	DNA	TcMar-Tigger
Zfp6003	MER102b	1	NA	1000	0	0	NA	DNA	hAT-Charlie
Zfp6003	LTRIS_Mm	0.991009	-0.0953	1000	0	0.009	0	LTR	ERV1
Zfp6003	hAT-N1a_Mam	1	NA	1000	0	0	NA	DNA	hAT-Tip100
Zfp6003	L1ME3	0.997003	-0.0548	1000	0	0.003	0	LINE	L1
Zfp6003	RMER30	0.994006	-0.0777	1000	0	0.006	0	DNA	hAT-Charlie
Zfp6003	Charlie29b	1	NA	1000	0	0	NA	DNA	hAT-Charlie
Zfp6003	MER90	0.996004	-0.0633	1000	0	0.004	0	LTR	ERV1
Zfp6003	L1MCc	0.999001	-0.0316	1000	0	0.001	0	LINE	L1
Zfp6003	MLT1F1	0.991009	-0.0953	1000	0	0.009	0	LTR	ERVL-MaLR
Zfp6003	MER67A	0.999001	-0.0316	1000	0	0.001	0	LTR	ERV1
Zfp6003	LTR85a	0.998002	-0.0447	1000	0	0.002	0	LTR	Gypsy
Zfp6003	MARNA	0.997003	-0.0548	1000	0	0.003	0	DNA	TcMar-Mariner
Zfp6003	ERV3-16A3_LTR	0.998002	-0.0447	1000	0	0.002	0	LTR	ERVL
Zfp6003	L1ME2	0.988012	-0.1102	1000	0	0.012	0	LINE	L1
Zfp6003	LTR103_Mam	0.999001	-0.0316	1000	0	0.001	0	LTR	ERV1
Zfp6003	RLTR13D3A1	0.993007	-0.0839	1000	0	0.007	0	LTR	ERVK
Zfp6003	SRV_MM-int	0.998002	-0.0447	1000	0	0.002	0	LTR	ERVK
Zfp6003	L1MEh	1	NA	1000	0	0	NA	LINE	L1
Zfp6003	RLTR44E	0.997003	-0.0548	1000	0	0.003	0	LTR	ERVK
Zfp6003	MER92B	0.996004	-0.0633	1000	0	0.004	0	LTR	ERV1
Zfp6003	Arthur1A	0.999001	-0.0316	1000	0	0.001	0	DNA	hAT-Tip100
Zfp6003	RLTR13B3	0.995005	-0.0709	1000	0	0.005	0	LTR	ERVK
Zfp6003	MLT2B5	0.994006	-0.0777	1000	0	0.006	0	LTR	ERVL
Zfp6003	Tigger13a	0.995005	-0.0709	1000	0	0.005	0	DNA	TcMar-Tigger
Zfp6003	MamRep1151	0.998002	-0.0447	1000	0	0.002	0	LTR
Zfp6003	MLT1H1	0.995005	-0.0709	1000	0	0.005	0	LTR	ERVL-MaLR
Zfp6003	Charlie2a	0.997003	-0.0548	1000	0	0.003	0	DNA	hAT-Charlie
Zfp6003	RLTR9B	0.997003	-0.0548	1000	0	0.003	0	LTR	ERVK
Zfp6003	LTR33	0.992008	-0.0898	1000	0	0.008	0	LTR	ERVL
Zfp6003	LTR37-int	0.999001	-0.0316	1000	0	0.001	0	LTR	ERV1
Zfp6003	RMER16_Mm	0.994006	-0.0777	1000	0	0.006	0	LTR	ERVK
Zfp6003	X24_DNA	1	NA	1000	0	0	NA	DNA
Zfp6003	MER57E1	0.998002	-0.0447	1000	0	0.002	0	LTR	ERV1
Zfp6003	IAPLTR2a	0.994006	-0.0777	1000	0	0.006	0	LTR	ERVK
Zfp6003	MER45R	0.996004	-0.0633	1000	0	0.004	0	DNA	hAT-Tip100
Zfp6003	MER94	1	NA	1000	0	0	NA	DNA	hAT-Blackjack
Zfp6003	Arthur2	0.998002	-0.0447	1000	0	0.002	0	DNA	hAT-Tip100
Zfp6003	MER102c	0.998002	-0.0447	1000	0	0.002	0	DNA	hAT-Charlie
Zfp6003	Eulor10	1	NA	1000	0	0	NA	DNA
Zfp6003	X7B_LINE	0.998002	-0.0447	1000	0	0.002	0	LINE	CR1
Zfp6003	X6a_DNA	0.999001	-0.0316	1000	0	0.001	0	DNA	TcMar-Tigger
Zfp6003	MLT1H2	0.995005	-0.0709	1000	0	0.005	0	LTR	ERVL-MaLR
Zfp6003	MLT1I	0.997003	-0.0548	1000	0	0.003	0	LTR	ERVL-MaLR
Zfp6003	MLTR31E_MM	0.997003	-0.0548	1000	0	0.003	0	LTR	ERVK
Zfp6003	Charlie10	0.998002	-0.0447	1000	0	0.002	0	DNA	hAT-Charlie
Zfp6003	RLTR41C	1	NA	1000	0	0	NA	LTR	ERV1
Zfp6003	Arthur1B	1	NA	1000	0	0	NA	DNA	hAT-Tip100
Zfp6003	Chompy-6_Croc	1	NA	1000	0	0	NA	DNA	PIF-Harbinger
Zfp6003	LTR16	0.995005	-0.0709	1000	0	0.005	0	LTR	ERVL
Zfp6003	HAL1ME	0.999001	-0.0316	1000	0	0.001	0	LINE	L1
Zfp6003	LTR33C	1	NA	1000	0	0	NA	LTR	ERVL
Zfp6003	IAPEY5_LTR	0.996004	-0.0633	1000	0	0.004	0	LTR	ERVK
Zfp6003	RMER16B2	0.993007	-0.0839	1000	0	0.007	0	LTR	ERVK
Zfp6003	MER20B	0.995005	-0.0709	1000	0	0.005	0	DNA	hAT-Charlie
Zfp6003	MER103C	0.994006	-0.0777	1000	0	0.006	0	DNA	hAT-Charlie
Zfp6003	LTR67B	0.997003	-0.0548	1000	0	0.003	0	LTR	ERVL
Zfp6003	Chap1a_Mam	0.999001	-0.0316	1000	0	0.001	0	DNA	hAT-Charlie
Zfp6003	MER89-int	1	NA	1000	0	0	NA	LTR	ERV1
Zfp6003	X9b_DNA	1	NA	1000	0	0	NA	DNA	TcMar-Tigger
Zfp6003	MER34C	0.999001	-0.0316	1000	0	0.001	0	LTR	ERV1
Zfp6003	Charlie24	1	NA	1000	0	0	NA	DNA	hAT-Charlie
Zfp6003	Charlie17b	0.999001	-0.0316	1000	0	0.001	0	DNA	hAT-Charlie
Zfp6003	MER63A	1	NA	1000	0	0	NA	DNA	hAT-Tip100
Zfp6003	MurERV4_19-int	0.979021	-0.1464	1000	0	0.021	0	LTR	ERVK
Zfp6003	LTR91A	0.999001	-0.0316	1000	0	0.001	0	LTR
Zfp6003	ERVL-int	0.992008	-0.0898	1000	0	0.008	0	LTR	ERVL
Zfp6003	Eutr16	0.999001	-0.0316	1000	0	0.001	0	DNA	hAT-Tip100
Zfp6003	Cheshire	0.996004	-0.0633	1000	0	0.004	0	DNA	hAT-Charlie
Zfp6003	MER70A	0.999001	-0.0316	1000	0	0.001	0	LTR	ERVL
Zfp6003	LTR91	0.999001	-0.0316	1000	0	0.001	0	LTR
Zfp6003	MamTip2	0.998002	-0.0447	1000	0	0.002	0	DNA	hAT-Tip100
Zfp6003	hAT-1_Mam	0.998002	-0.0447	1000	0	0.002	0	DNA	hAT-Tag1
Zfp6003	MLT1E1	0.998002	-0.0447	1000	0	0.002	0	LTR	ERVL-MaLR
Zfp6003	MER77	0.998002	-0.0447	1000	0	0.002	0	LTR	ERVL
Zfp6003	LTR16B	0.998002	-0.0447	1000	0	0.002	0	LTR	ERVL
Zfp6003	RLTR31A_Mm	0.997003	-0.0548	1000	0	0.003	0	LTR	ERVK
Zfp6003	RLTR20A	0.997003	-0.0548	1000	0	0.003	0	LTR	ERVK
Zfp6003	LTR102_Mam	1	NA	1000	0	0	NA	LTR	ERVL
Zfp6003	L1M3e	0.997003	-0.0548	1000	0	0.003	0	LINE	L1
Zfp6003	UCON78	1	NA	1000	0	0	NA	DNA
Zfp6003	LTR53	0.998002	-0.0447	1000	0	0.002	0	LTR	ERVL
Zfp6003	Charlie8	0.999001	-0.0316	1000	0	0.001	0	DNA	hAT-Charlie
Zfp6003	UCON73	1	NA	1000	0	0	NA	DNA	hAT
Zfp6003	LTRIS6	0.998002	-0.0447	1000	0	0.002	0	LTR	ERV1
Zfp6003	MLT2B1	0.987013	-0.1147	1000	0	0.013	0	LTR	ERVL
Zfp6003	RLTR24	0.987013	-0.1147	1000	0	0.013	0	LTR	ERV1
Zfp6003	ERVL-E-int	0.994006	-0.0777	1000	0	0.006	0	LTR	ERVL
Zfp6003	LTRIS5	0.999001	-0.0316	1000	0	0.001	0	LTR	ERV1
Zfp6003	L3b	0.994006	-0.0777	1000	0	0.006	0	LINE	CR1
Zfp6003	RLTR6-int	0.993007	-0.0802	1000	0	0.008	0	LTR	ERV1
Zfp6003	CR1-L3A_Croc	1	NA	1000	0	0	NA	LINE	CR1
Zfp6003	MER115	0.998002	-0.0447	1000	0	0.002	0	DNA	hAT-Tip100
Zfp6003	MLT1J2	0.992008	-0.0898	1000	0	0.008	0	LTR	ERVL-MaLR
Zfp6003	MamRep4096	1	NA	1000	0	0	NA	DNA	hAT-Tip100
Zfp6003	RLTR13D3A	1	NA	1000	0	0	NA	LTR	ERVK
Zfp6003	ORSL-2b	0.998002	-0.0447	1000	0	0.002	0	DNA	hAT-Tip100
Zfp6003	MLT1G	0.991009	-0.0953	1000	0	0.009	0	LTR	ERVL-MaLR
Zfp6003	LTR86A2	1	NA	1000	0	0	NA	LTR	ERVL
Zfp6003	MER127	0.996004	-0.0633	1000	0	0.004	0	DNA	TcMar-Tigger
Zfp6003	LTR33A_v	1	NA	1000	0	0	NA	LTR	ERVL
Zfp6003	MER94B	1	NA	1000	0	0	NA	DNA	hAT-Blackjack
Zfp6003	MER58C	1	NA	1000	0	0	NA	DNA	hAT-Charlie
Zfp6003	Kanga2_a	0.997003	-0.0548	1000	0	0.003	0	DNA	TcMar-Tc2
Zfp6003	Charlie23a	1	NA	1000	0	0	NA	DNA	hAT-Charlie
Zfp6003	UCON105	1	NA	1000	0	0	NA	DNA	hAT
Zfp6003	MER112	0.998002	-0.0447	1000	0	0.002	0	DNA	hAT-Charlie
Zfp6003	EUTREP2	1	NA	1000	0	0	NA	DNA	hAT
Zfp6003	MER117	0.995005	-0.0709	1000	0	0.005	0	DNA	hAT-Charlie
Zfp6003	MER45A	0.999001	-0.0316	1000	0	0.001	0	DNA	hAT-Tip100
Zfp6003	RLTR30D_MM	1	NA	1000	0	0	NA	LTR	ERV1
Zfp6003	X32_DNA	0.999001	-0.0316	1000	0	0.001	0	DNA	TcMar-Tc1
Zfp6003	X6A_LINE	0.999001	-0.0316	1000	0	0.001	0	LINE	CR1
Zfp6003	X12_LINE	1	NA	1000	0	0	NA	LINE	I-Jockey
Zfp6003	L4_A_Mam	0.998002	-0.0447	1000	0	0.002	0	LINE	RTE-X
Zfp6003	Charlie18a	1	NA	1000	0	0	NA	DNA	hAT-Charlie
Zfp6003	LTR33A	0.991009	-0.0953	1000	0	0.009	0	LTR	ERVL
Zfp6003	L1ME4c	0.997003	-0.0548	1000	0	0.003	0	LINE	L1
Zfp6003	MER81	0.999001	-0.0316	1000	0	0.001	0	DNA	hAT-Blackjack
Zfp6003	LTR81	1	NA	1000	0	0	NA	LTR	Gypsy
Zfp6003	BGLII_Mur	0.994006	-0.0777	1000	0	0.006	0	LTR	ERVK
Zfp6003	LTR85c	0.999001	-0.0316	1000	0	0.001	0	LTR	Gypsy
Zfp6003	MER70B	1	NA	1000	0	0	NA	LTR	ERVL
Zfp6003	MER67B	0.999001	-0.0316	1000	0	0.001	0	LTR	ERV1
Zfp6003	L1ME3F	0.998002	-0.0447	1000	0	0.002	0	LINE	L1
Zfp6003	hAT-4b_Ther	1	NA	1000	0	0	NA	DNA	hAT-Tip100
Zfp6003	L1ME4a	0.995005	-0.0709	1000	0	0.005	0	LINE	L1
Zfp6003	HAL1b	0.999001	-0.0316	1000	0	0.001	0	LINE	L1
Zfp6003	ERVB5_2-LTR_MM	0.994006	-0.0777	1000	0	0.006	0	LTR	ERVK
Zfp6003	MER5C1	1	NA	1000	0	0	NA	DNA	hAT-Charlie
Zfp6003	MamRep434	0.995005	-0.0709	1000	0	0.005	0	DNA	TcMar-Tigger
Zfp6003	MER91C	1	NA	1000	0	0	NA	DNA	hAT-Tip100
Zfp6003	Charlie16	0.999001	-0.0316	1000	0	0.001	0	DNA	hAT-Charlie
Zfp6003	MLT1G1	0.996004	-0.0633	1000	0	0.004	0	LTR	ERVL-MaLR
Zfp6003	LTR41	0.994006	-0.0777	1000	0	0.006	0	LTR	ERVL
Zfp6003	RLTR20A1	0.999001	-0.0316	1000	0	0.001	0	LTR	ERVK
Zfp6003	RLTR1E_MM	0.999001	-0.0316	1000	0	0.001	0	LTR	ERV1
Zfp6003	MER113	1	NA	1000	0	0	NA	DNA	hAT-Charlie
Zfp6003	CR1_Mam	0.999001	-0.0316	1000	0	0.001	0	LINE	CR1
Zfp6003	MamGypsy2-LTR	1	NA	1000	0	0	NA	LTR	Gypsy
Zfp6003	MER126	1	NA	1000	0	0	NA	DNA
Zfp6003	Tigger15a	0.996004	-0.0633	1000	0	0.004	0	DNA	TcMar-Tigger
Zfp6003	Charlie14a	1	NA	1000	0	0	NA	DNA	hAT-Charlie
Zfp6003	Tigger23a	0.999001	-0.0316	1000	0	0.001	0	DNA	TcMar-Tigger
Zfp6003	L1MEa	0.999001	-0.0316	1000	0	0.001	0	LINE	L1
Zfp6003	LTR83	1	NA	1000	0	0	NA	LTR	ERVL
Zfp6003	LTR16B1	1	NA	1000	0	0	NA	LTR	ERVL
Zfp6003	LTR88a	1	NA	1000	0	0	NA	LTR	Gypsy
Zfp6003	MMERVK10D3_LTR	0.999001	-0.0316	1000	0	0.001	0	LTR	ERVK
Zfp6003	MamGypLTR3a	1	NA	1000	0	0	NA	LTR	Gypsy
Zfp6003	FordPrefect	1	NA	1000	0	0	NA	DNA	hAT-Tip100
Zfp6003	MER99	0.998002	-0.0447	1000	0	0.002	0	DNA	hAT
Zfp6003	RLTR13D1	0.996004	-0.0633	1000	0	0.004	0	LTR	ERVK
Zfp6003	LTR16A1	1	NA	1000	0	0	NA	LTR	ERVL
Zfp6003	MamRep1879	0.999001	-0.0316	1000	0	0.001	0	DNA	hAT-Tip100
Zfp6003	MLT1J-int	0.997003	-0.0548	1000	0	0.003	0	LTR	ERVL-MaLR
Zfp6003	MER104	0.999001	-0.0316	1000	0	0.001	0	DNA	TcMar-Tc2
Zfp6003	LTR16B2	0.997003	-0.0548	1000	0	0.003	0	LTR	ERVL
Zfp6003	RMER16B	1	NA	1000	0	0	NA	LTR	ERVK
Zfp6003	ERVB4_2-I_MM	0.988012	-0.1102	1000	0	0.012	0	LTR	ERVK
Zfp6003	RLTR19C	0.997003	-0.0548	1000	0	0.003	0	LTR	ERVK
Zfp6003	RLTR48B	0.999001	-0.0316	1000	0	0.001	0	LTR	ERV1
Zfp6003	Charlie11	1	NA	1000	0	0	NA	DNA	hAT-Charlie
Zfp6003	MER67C	0.997003	-0.0548	1000	0	0.003	0	LTR	ERV1
Zfp6003	RLTR22_Mus	0.972028	-0.1669	1000	0	0.029	0	LTR	ERVK
Zfp6003	Eulor6B	1	NA	1000	0	0	NA	DNA	Crypton
Zfp6003	Charlie15a	0.999001	-0.0316	1000	0	0.001	0	DNA	hAT-Charlie
Zfp6003	Charlie16a	1	NA	1000	0	0	NA	DNA	hAT-Charlie
Zfp6003	Charlie15b	0.996004	-0.0633	1000	0	0.004	0	DNA	hAT-Charlie
Zfp6003	UCON8	0.999001	-0.0316	1000	0	0.001	0	DNA
Zfp6003	X6b_DNA	0.997003	-0.0548	1000	0	0.003	0	DNA	TcMar-Tigger
Zfp6003	MER121B	1	NA	1000	0	0	NA	DNA	hAT
Zfp6003	MER97b	1	NA	1000	0	0	NA	DNA	hAT-Tip100
Zfp6003	X1_LINE	1	NA	1000	0	0	NA	LINE	CR1
Zfp6003	Eutr10	1	NA	1000	0	0	NA	LTR	ERVL
Zfp6003	LTR16E2	0.997003	-0.0548	1000	0	0.003	0	LTR	ERVL
Zfp6003	MER105	1	NA	1000	0	0	NA	DNA	hAT-Charlie
Zfp6003	Eulor11	1	NA	1000	0	0	NA	DNA
Zfp6003	ORSL-2a	1	NA	1000	0	0	NA	DNA	hAT-Tip100
Zfp6003	Eulor1	1	NA	1000	0	0	NA	DNA
Zfp6003	X34_DNA	1	NA	1000	0	0	NA	DNA
Zfp6003	IAPEY_LTR	0.983017	-0.1314	1000	0	0.017	0	LTR	ERVK
Zfp6003	UCON29	0.999001	-0.0316	1000	0	0.001	0	DNA	Kolobok
Zfp6003	MER124	0.997003	-0.0548	1000	0	0.003	0	DNA
Zfp6003	L2-2_Mam	0.999001	-0.0316	1000	0	0.001	0	LINE	L2
Zfp6003	X2b_DNA	0.999001	-0.0316	1000	0	0.001	0	DNA
Zfp6003	MER76	0.999001	-0.0316	1000	0	0.001	0	LTR	ERVL
Zfp6003	RLTR35B_MM	0.996004	-0.0633	1000	0	0.004	0	LTR	ERVL
Zfp6003	MT-int	0.992008	-0.0898	1000	0	0.008	0	LTR	ERVL-MaLR
Zfp6003	CR1-13_AMi	1	NA	1000	0	0	NA	LINE	CR1
Zfp6003	RLTR8	0.998002	-0.0447	1000	0	0.002	0	LTR	ERVK
Zfp6003	X8_LINE	0.999001	-0.0316	1000	0	0.001	0	LINE	CR1
Zfp6003	UCON33	1	NA	1000	0	0	NA	DNA	TcMar-Tigger
Zfp6003	X9a_DNA	1	NA	1000	0	0	NA	DNA
Zfp6003	MER63B	1	NA	1000	0	0	NA	DNA	hAT-Tip100
Zfp6003	Charlie17a	1	NA	1000	0	0	NA	DNA	hAT-Charlie
Zfp6003	LTR88b	1	NA	1000	0	0	NA	LTR	Gypsy
Zfp6003	MamRep605b	0.999001	-0.0316	1000	0	0.001	0	LTR
Zfp6003	RLTR48C	1	NA	1000	0	0	NA	LTR	ERV1
Zfp6003	LTR78	0.999001	-0.0316	1000	0	0.001	0	LTR	ERV1
Zfp6003	L5	0.999001	-0.0316	1000	0	0.001	0	LINE	RTE-X
Zfp6003	MER65-int	1	NA	1000	0	0	NA	LTR	ERV1
Zfp6003	RLTR49	0.994006	-0.0777	1000	0	0.006	0	LTR	ERVK
Zfp6003	RLTR20C	1	NA	1000	0	0	NA	LTR	ERVK
Zfp6003	L1M2a	0.998002	-0.0447	1000	0	0.002	0	LINE	L1
Zfp6003	RLTR50A	1	NA	1000	0	0	NA	LTR	ERVK
Zfp6003	LTR84a	1	NA	1000	0	0	NA	LTR	ERVL
Zfp6003	MER70C	0.999001	-0.0316	1000	0	0.001	0	LTR	ERVL
Zfp6003	Tigger6b	0.999001	-0.0316	1000	0	0.001	0	DNA	TcMar-Tigger
Zfp6003	X20_LINE	0.999001	-0.0316	1000	0	0.001	0	LINE	CR1
Zfp6003	MER67D	0.994006	-0.0777	1000	0	0.006	0	LTR	ERV1
Zfp6003	LTR89	0.998002	-0.0447	1000	0	0.002	0	LTR	ERVL
Zfp6003	ORSL	0.999001	-0.0316	1000	0	0.001	0	DNA	hAT-Tip100
Zfp6003	Charlie10b	1	NA	1000	0	0	NA	DNA	hAT-Charlie
Zfp6003	Tigger17	0.997003	-0.0548	1000	0	0.003	0	DNA	TcMar-Tigger
Zfp6003	MER63C	0.998002	-0.0447	1000	0	0.002	0	DNA	hAT-Tip100
Zfp6003	X5a_DNA	1	NA	1000	0	0	NA	DNA	TcMar-Tigger
Zfp6003	LTR101_Mam	0.998002	-0.0447	1000	0	0.002	0	LTR	ERVL
Zfp6003	MER97c	1	NA	1000	0	0	NA	DNA	hAT-Tip100
Zfp6003	UCON9B	1	NA	1000	0	0	NA	DNA	PIF-Harbinger
Zfp6003	RLTR41B	0.999001	-0.0316	1000	0	0.001	0	LTR	ERV1
Zfp6003	LTR40A1	1	NA	1000	0	0	NA	LTR	ERVL
Zfp6003	Eulor9C	1	NA	1000	0	0	NA	DNA
Zfp6003	RMER16A2	0.998002	-0.0447	1000	0	0.002	0	LTR	ERVK
Zfp6003	FordPrefect_a	1	NA	1000	0	0	NA	DNA	hAT-Tip100
Zfp6003	Tigger19a	1	NA	1000	0	0	NA	DNA	TcMar-Tigger
Zfp6003	RLTR10E	1	NA	1000	0	0	NA	LTR	ERVK
Zfp6003	MER5C	0.999001	-0.0316	1000	0	0.001	0	DNA	hAT-Charlie
Zfp6003	ERVB5_1-I_MM	0.995005	-0.0709	1000	0	0.005	0	LTR	ERVK
Zfp6003	LTR41C	0.996004	-0.0633	1000	0	0.004	0	LTR	ERVL
Zfp6003	L1M8	0.997003	-0.0548	1000	0	0.003	0	LINE	L1
Zfp6003	MamGypLTR1d	1	NA	1000	0	0	NA	LTR	Gypsy
Zfp6003	L1M7	0.999001	-0.0316	1000	0	0.001	0	LINE	L1
Zfp6003	RMER16C	0.999001	-0.0316	1000	0	0.001	0	LTR	ERVK
Zfp6003	hAT-5_Mam	0.998002	-0.0447	1000	0	0.002	0	DNA	hAT-Tag1
Zfp6003	RLTR31_Mur	0.999001	-0.0316	1000	0	0.001	0	LTR	ERVK
Zfp6003	L1MEb	1	NA	1000	0	0	NA	LINE	L1
Zfp6003	RMER6-int	0.991009	-0.0953	1000	0	0.009	0	LTR	ERVK
Zfp6003	Charlie26a	1	NA	1000	0	0	NA	DNA	hAT-Charlie
Zfp6003	LTR73	0.999001	-0.0316	1000	0	0.001	0	LTR	ERV1
Zfp6003	RLTR30B_MM	0.996004	-0.0633	1000	0	0.004	0	LTR	ERV1
Zfp6003	UCON39	1	NA	1000	0	0	NA	DNA	TcMar-Tigger
Zfp6003	Tigger16b	0.999001	-0.0316	1000	0	0.001	0	DNA	TcMar-Tigger
Zfp6003	Tigger6	0.999001	-0.0316	1000	0	0.001	0	DNA	TcMar-Tigger
Zfp6003	CR1-12_AMi	1	NA	1000	0	0	NA	LINE	CR1
Zfp6003	LTR82A	0.995005	-0.0709	1000	0	0.005	0	LTR	ERVL
Zfp6003	UCON59	1	NA	1000	0	0	NA	DNA
Zfp6003	UCON97	1	NA	1000	0	0	NA	DNA
Zfp6003	L1M6	0.999001	-0.0316	1000	0	0.001	0	LINE	L1
Zfp6003	Tigger11a	1	NA	1000	0	0	NA	DNA	TcMar-Tigger
Zfp6003	RLTR53_Mm	0.00999001	10.4881	1000	1	0.009	111.111	LTR	ERVK
Zfp6003	UCON58	0.999001	-0.0316	1000	0	0.001	0	DNA
Zfp6003	AmnHarb1	0.999001	-0.0316	1000	0	0.001	0	DNA	PIF-Harbinger
Zfp6003	MER96B	0.995005	-0.0709	1000	0	0.005	0	DNA	hAT-Tip100
Zfp6003	LTR16E1	0.997003	-0.0548	1000	0	0.003	0	LTR	ERVL
Zfp6003	MLT1N2	1	NA	1000	0	0	NA	LTR	ERVL-MaLR
Zfp6003	LTR33B	0.999001	-0.0316	1000	0	0.001	0	LTR	ERVL
Zfp6003	RLTR19A2	0.999001	-0.0316	1000	0	0.001	0	LTR	ERVK
Zfp6003	LTR106_Mam	0.999001	-0.0316	1000	0	0.001	0	LTR
Zfp6003	L1MEg2	0.998002	-0.0447	1000	0	0.002	0	LINE	L1
Zfp6003	LTR79	1	NA	1000	0	0	NA	LTR	ERVL
Zfp6003	MLT2F	0.995005	-0.0709	1000	0	0.005	0	LTR	ERVL
Zfp6003	LTR52	0.998002	-0.0447	1000	0	0.002	0	LTR	ERVL
Zfp6003	LTRIS4B	0.999001	-0.0316	1000	0	0.001	0	LTR	ERV1
Zfp6003	MER54B	1	NA	1000	0	0	NA	LTR	ERVL
Zfp6003	UCON7	0.999001	-0.0316	1000	0	0.001	0	DNA
Zfp6003	MLTR13	0.995005	-0.0709	1000	0	0.005	0	LTR	ERVK
Zfp6003	MURVY-LTR	0.979021	-0.1464	1000	0	0.021	0	LTR	ERV1
Zfp6003	LTR37B	0.998002	-0.0447	1000	0	0.002	0	LTR	ERV1
Zfp6003	MER74C	0.997003	-0.0548	1000	0	0.003	0	LTR	ERVL
Zfp6003	RLTR12G	0.999001	-0.0316	1000	0	0.001	0	LTR	ERVK
Zfp6003	ERVB3_1-LTR_MM	0.995005	-0.0709	1000	0	0.005	0	LTR	ERVK
Zfp6003	LTR75B	1	NA	1000	0	0	NA	LTR	ERVL
Zfp6003	Zaphod3	0.999001	-0.0316	1000	0	0.001	0	DNA	hAT-Tip100
Zfp6003	MER57D	1	NA	1000	0	0	NA	LTR	ERV1
Zfp6003	Zaphod2	0.997003	-0.0548	1000	0	0.003	0	DNA	hAT-Tip100
Zfp6003	MER91B	1	NA	1000	0	0	NA	DNA	hAT-Tip100
Zfp6003	LTR107_Mam	1	NA	1000	0	0	NA	LTR
Zfp6003	Charlie31a	1	NA	1000	0	0	NA	DNA	hAT-Charlie
Zfp6003	LTR90B	1	NA	1000	0	0	NA	LTR
Zfp6003	Charlie13b	0.999001	-0.0316	1000	0	0.001	0	DNA	hAT-Charlie
Zfp6003	RLTR31B_Mm	0.997003	-0.0548	1000	0	0.003	0	LTR	ERVK
Zfp6003	Tigger14a	0.998002	-0.0447	1000	0	0.002	0	DNA	TcMar-Tigger
Zfp6003	Tigger2b	0.999001	-0.0316	1000	0	0.001	0	DNA	TcMar-Tigger
Zfp6003	MER92C	0.999001	-0.0316	1000	0	0.001	0	LTR	ERV1
Zfp6003	MLT1F-int	0.998002	-0.0447	1000	0	0.002	0	LTR	ERVL-MaLR
Zfp6003	MER134	1	NA	1000	0	0	NA	DNA	Crypton
Zfp6003	MER76-int	1	NA	1000	0	0	NA	LTR	ERVL
Zfp6003	Kanga1	0.999001	-0.0316	1000	0	0.001	0	DNA	TcMar-Tc2
Zfp6003	MamTip3	0.999001	-0.0316	1000	0	0.001	0	DNA	hAT-Tip100
Zfp6003	LTR16A2	0.997003	-0.0548	1000	0	0.003	0	LTR	ERVL
Zfp6003	Charlie12	1	NA	1000	0	0	NA	DNA	hAT-Charlie
Zfp6003	X7A_LINE	1	NA	1000	0	0	NA	LINE	CR1
Zfp6003	MamRep38	0.998002	-0.0447	1000	0	0.002	0	DNA	hAT-Tip100
Zfp6003	X4b_DNA	1	NA	1000	0	0	NA	DNA	TcMar-Tigger
Zfp6003	Kanga11a	0.998002	-0.0447	1000	0	0.002	0	DNA	TcMar-Tc2
Zfp6003	LTR82B	0.998002	-0.0447	1000	0	0.002	0	LTR	ERVL
Zfp6003	LTR41B	0.996004	-0.0633	1000	0	0.004	0	LTR	ERVL
Zfp6003	MLT1M	0.999001	-0.0316	1000	0	0.001	0	LTR	ERVL-MaLR
Zfp6003	Charlie4z	1	NA	1000	0	0	NA	DNA	hAT-Charlie
Zfp6003	LTR52-int	1	NA	1000	0	0	NA	LTR	ERVL
Zfp6003	MER110-int	1	NA	1000	0	0	NA	LTR	ERV1
Zfp6003	UCON100	1	NA	1000	0	0	NA	DNA	hAT-hAT19
Zfp6003	EUTREP4	1	NA	1000	0	0	NA	DNA	PiggyBac
Zfp6003	LTR53B	1	NA	1000	0	0	NA	LTR	ERVL
Zfp6003	Eutr11	1	NA	1000	0	0	NA	DNA
Zfp6003	Charlie22a	0.999001	-0.0316	1000	0	0.001	0	DNA	hAT-Charlie
Zfp6003	RMER16B3	0.998002	-0.0447	1000	0	0.002	0	LTR	ERVK
Zfp6003	UCON55	1	NA	1000	0	0	NA	DNA	TcMar-Tigger
Zfp6003	Zaphod4a	1	NA	1000	0	0	NA	DNA	hAT-Tip100
Zfp6003	LTR65	0.999001	-0.0316	1000	0	0.001	0	LTR	ERV1
Zfp6003	RLTR20A2	0.998002	-0.0447	1000	0	0.002	0	LTR	ERVK
Zfp6003	EutTc1-N2	1	NA	1000	0	0	NA	DNA	TcMar-Tc1
Zfp6003	RLTR19A	1	NA	1000	0	0	NA	LTR	ERVK
Zfp6003	Eulor5A	0.999001	-0.0316	1000	0	0.001	0	DNA	Crypton-A
Zfp6003	LTR85b	1	NA	1000	0	0	NA	LTR	Gypsy
Zfp6003	LTR86B1	1	NA	1000	0	0	NA	LTR	ERVL
Zfp6003	X13_LINE	1	NA	1000	0	0	NA	LINE	L2
Zfp6003	X22_DNA	1	NA	1000	0	0	NA	DNA	TcMar
Zfp6003	LTR81B	0.998002	-0.0447	1000	0	0.002	0	LTR	Gypsy
Zfp6003	Eutr5	1	NA	1000	0	0	NA	LTR
Zfp6003	Mam_R4	0.999001	-0.0316	1000	0	0.001	0	LINE	Dong-R4
Zfp6003	MER101B	1	NA	1000	0	0	NA	LTR	ERV1
Zfp6003	EuthAT-N1	1	NA	1000	0	0	NA	DNA	hAT-Tip100
Zfp6003	MER58D	1	NA	1000	0	0	NA	DNA	hAT-Charlie
Zfp6003	X7C_LINE	1	NA	1000	0	0	NA	LINE	CR1
Zfp6003	RLTR46A	0.999001	-0.0316	1000	0	0.001	0	LTR	ERVK
Zfp6003	RLTR13D	0.997003	-0.0548	1000	0	0.003	0	LTR	ERVK
Zfp6003	LTR108d_Mam	1	NA	1000	0	0	NA	LTR	ERVL
Zfp6003	Charlie30a	0.998002	-0.0447	1000	0	0.002	0	DNA	hAT-Charlie
Zfp6003	L1PB4	0.998002	-0.0447	1000	0	0.002	0	LINE	L1
Zfp6003	MamRep1527	1	NA	1000	0	0	NA	LTR
Zfp6003	L1M3f	0.999001	-0.0316	1000	0	0.001	0	LINE	L1
Zfp6003	LTR87	1	NA	1000	0	0	NA	LTR	ERVL
Zfp6003	X23_DNA	1	NA	1000	0	0	NA	DNA
Zfp6003	EUTREP7	0.999001	-0.0316	1000	0	0.001	0	LTR	ERV1
Zfp6003	Kanga1d	1	NA	1000	0	0	NA	DNA	TcMar-Tc2
Zfp6003	Eulor2A	1	NA	1000	0	0	NA	DNA
Zfp6003	MER68C	1	NA	1000	0	0	NA	LTR	ERVL
Zfp6003	ERVB4_3-LTR_MM	1	NA	1000	0	0	NA	LTR	ERVK
Zfp6003	MER73	1	NA	1000	0	0	NA	LTR	ERVL
Zfp6003	MER91A	0.999001	-0.0316	1000	0	0.001	0	DNA	hAT-Tip100
Zfp6003	Eulor8	0.999001	-0.0316	1000	0	0.001	0	DNA	TcMar
Zfp6003	X2a_DNA	1	NA	1000	0	0	NA	DNA
Zfp6003	UCON14	1	NA	1000	0	0	NA	DNA
Zfp6003	UCON35	0.998002	-0.0447	1000	0	0.002	0	DNA
Zfp6003	Tigger12c	0.999001	-0.0316	1000	0	0.001	0	DNA	TcMar-Tigger
Zfp6003	UCON40	1	NA	1000	0	0	NA	DNA	TcMar-Mariner
Zfp6003	LTR16D	0.998002	-0.0447	1000	0	0.002	0	LTR	ERVL
Zfp6003	LTR104_Mam	1	NA	1000	0	0	NA	LTR	Gypsy
Zfp6003	Charlie17	0.997003	-0.0548	1000	0	0.003	0	DNA	hAT-Charlie
Zfp6003	X4a_DNA	1	NA	1000	0	0	NA	DNA	TcMar-Tigger
Zfp6003	CR1-1_Amn	1	NA	1000	0	0	NA	LINE	CR1
Zfp6003	LTR84b	1	NA	1000	0	0	NA	LTR	ERVL
Zfp6003	UCON34	1	NA	1000	0	0	NA	DNA	hAT-Charlie
Zfp6003	LTR86A1	1	NA	1000	0	0	NA	LTR	ERVL
Zfp6003	RLTR1	1	NA	1000	0	0	NA	LTR	ERV1
Zfp6003	Charlie25	0.999001	-0.0316	1000	0	0.001	0	DNA	hAT-Charlie
Zfp6003	LTR81A	1	NA	1000	0	0	NA	LTR	Gypsy
Zfp6003	MamGypLTR4	1	NA	1000	0	0	NA	LTR	Gypsy
Zfp6003	Zaphod5a	0.999001	-0.0316	1000	0	0.001	0	DNA	hAT-Tip100
Zfp6003	L1ME5	0.999001	-0.0316	1000	0	0.001	0	LINE	L1
Zfp6003	X12_DNA	0.998002	-0.0447	1000	0	0.002	0	DNA	TcMar-Tigger
Zfp6003	MamGypLTR1a	1	NA	1000	0	0	NA	LTR	Gypsy
Zfp6003	LTR86C	0.999001	-0.0316	1000	0	0.001	0	LTR	ERVL
Zfp6003	Eulor12	1	NA	1000	0	0	NA	DNA
Zfp6003	UCON44	0.998002	-0.0447	1000	0	0.002	0	DNA	TcMar-Tigger
Zfp6003	X33a_DNA	1	NA	1000	0	0	NA	DNA	TcMar-Tc1
Zfp6003	EuthAT-2	0.999001	-0.0316	1000	0	0.001	0	DNA	hAT-Ac
Zfp6003	L1MEj	0.999001	-0.0316	1000	0	0.001	0	LINE	L1
Zfp6003	LTR89B	1	NA	1000	0	0	NA	LTR	ERVL
Zfp6003	Eutr18	0.999001	-0.0316	1000	0	0.001	0	LTR
Zfp6003	Tigger8	0.998002	-0.0447	1000	0	0.002	0	DNA	TcMar-Tigger
Zfp6003	LTR105_Mam	1	NA	1000	0	0	NA	LTR	ERVL
Zfp6003	MamTip1b	0.999001	-0.0316	1000	0	0.001	0	DNA	hAT-Tip100
Zfp6003	RLTR5_Mm	0.991009	-0.0953	1000	0	0.009	0	LTR	ERV1
Zfp6003	X30_DNA	0.999001	-0.0316	1000	0	0.001	0	DNA
Zfp6003	LTR75	0.998002	-0.0447	1000	0	0.002	0	LTR	ERVL
Zfp6003	MamGypLTR1b	1	NA	1000	0	0	NA	LTR	Gypsy
Zfp6003	UCON9	1	NA	1000	0	0	NA	DNA	PIF-Harbinger
Zfp6003	MER133A	1	NA	1000	0	0	NA	DNA	PIF-Harbinger
Zfp6003	MER123	1	NA	1000	0	0	NA	DNA
Zfp6003	MLT2E	0.995005	-0.0709	1000	0	0.005	0	LTR	ERVL
Zfp6003	X1_DNA	1	NA	1000	0	0	NA	DNA	TcMar-Tigger
Zfp6003	UCON103	1	NA	1000	0	0	NA	LTR
Zfp6003	MARE4	0.999001	-0.0316	1000	0	0.001	0	DNA	hAT-Tip100
Zfp6003	MamTip1	1	NA	1000	0	0	NA	DNA	hAT-Tip100
Zfp6003	RLTR44D	0.999001	-0.0316	1000	0	0.001	0	LTR	ERVK
Zfp6003	MLTR31C_MM	1	NA	1000	0	0	NA	LTR	ERVK
Zfp6003	MER110	0.999001	-0.0316	1000	0	0.001	0	LTR	ERV1
Zfp6003	Tigger20a	0.998002	-0.0447	1000	0	0.002	0	DNA	TcMar-Tigger
Zfp6003	MER34-int	0.999001	-0.0316	1000	0	0.001	0	LTR	ERV1
Zfp6003	LTR45	0.999001	-0.0316	1000	0	0.001	0	LTR	ERV1
Zfp6003	RLTR9A4	0.999001	-0.0316	1000	0	0.001	0	LTR	ERVK
Zfp6003	EUTREP15	1	NA	1000	0	0	NA	LTR	ERV1
Zfp6003	EUTREP8	1	NA	1000	0	0	NA	LTR
Zfp6003	LTR108a_Mam	1	NA	1000	0	0	NA	LTR	ERVL
Zfp6003	UCON21	1	NA	1000	0	0	NA	DNA
Zfp6003	hAT-N1_Mam	1	NA	1000	0	0	NA	DNA	hAT-Tip100
Zfp6003	MER133B	1	NA	1000	0	0	NA	DNA	PIF-Harbinger
Zfp6003	DNA1_Mam	1	NA	1000	0	0	NA	DNA	TcMar-Tc1
Zfp6003	Chap1_Mam	0.999001	-0.0316	1000	0	0.001	0	DNA	hAT-Charlie
Zfp6003	RLTR46B	0.999001	-0.0316	1000	0	0.001	0	LTR	ERVK
Zfp6003	Tigger12A	0.999001	-0.0316	1000	0	0.001	0	DNA	TcMar-Tigger
Zfp6003	MER129	1	NA	1000	0	0	NA	LTR
Zfp6003	Eutr2B	1	NA	1000	0	0	NA	DNA	MULE-MuDR
Zfp6003	MARE6	1	NA	1000	0	0	NA	LINE	L1-Tx1
Zfp6003	L1ME3C	0.998002	-0.0447	1000	0	0.002	0	LINE	L1
Zfp6003	LTR81C	1	NA	1000	0	0	NA	LTR	Gypsy
Zfp6003	MamTip3B	1	NA	1000	0	0	NA	DNA	hAT-Tip100
Zfp6003	Tigger12	1	NA	1000	0	0	NA	DNA	TcMar-Tigger
Zfp6003	L1M3b	1	NA	1000	0	0	NA	LINE	L1
Zfp6003	EUTREP16	1	NA	1000	0	0	NA	LTR
Zfp6003	MamGypLTR3	0.998002	-0.0447	1000	0	0.002	0	LTR	Gypsy
Zfp6003	Eulor6A	1	NA	1000	0	0	NA	DNA	Crypton
Zfp6003	Eulor9B	1	NA	1000	0	0	NA	DNA
Zfp6003	MARE8	1	NA	1000	0	0	NA	DNA
Zfp6003	UCON89	1	NA	1000	0	0	NA	DNA	hAT
Zfp6003	MER125	1	NA	1000	0	0	NA	DNA	Merlin
Zfp6003	UCON83	1	NA	1000	0	0	NA	DNA
Zfp6003	RLTR30D_RN	0.999001	-0.0316	1000	0	0.001	0	LTR	ERV1
Zfp6003	LTR77	1	NA	1000	0	0	NA	LTR	ERV1
Zfp6003	Charlie20a	0.999001	-0.0316	1000	0	0.001	0	DNA	hAT-Charlie
Zfp6003	Charlie32a	1	NA	1000	0	0	NA	DNA	hAT-Charlie
Zfp6003	X5B_LINE	1	NA	1000	0	0	NA	LINE	CR1
Zfp6003	LTR75_1	1	NA	1000	0	0	NA	LTR	ERV1
Zfp6003	MER92A	0.998002	-0.0447	1000	0	0.002	0	LTR	ERV1
Zfp6003	LTR103b_Mam	1	NA	1000	0	0	NA	LTR	ERV1
Zfp6003	MER21-int	0.997003	-0.0548	1000	0	0.003	0	LTR	ERVL
Zfp6003	LTR109A2	1	NA	1000	0	0	NA	LTR	ERV1
Zfp6003	MER97a	0.999001	-0.0316	1000	0	0.001	0	DNA	hAT-Tip100
Zfp6003	IAPEY4_LTR	1	NA	1000	0	0	NA	LTR	ERVK
Zfp6003	MER34B-int	1	NA	1000	0	0	NA	LTR	ERV1
Zfp6003	MamGypLTR2b	1	NA	1000	0	0	NA	LTR	Gypsy
Zfp6003	ERVB2_1-I_MM	0.997003	-0.0548	1000	0	0.003	0	LTR	ERVK
Zfp6003	LTR69	1	NA	1000	0	0	NA	LTR	ERVL
Zfp6003	CR1-16_AMi	0.999001	-0.0316	1000	0	0.001	0	LINE	CR1
Zfp6003	X11_DNA	1	NA	1000	0	0	NA	DNA	TcMar-Tigger
Zfp6003	LTR16D2	1	NA	1000	0	0	NA	LTR	ERVL
Zfp6003	L1MEg1	1	NA	1000	0	0	NA	LINE	L1
Zfp6003	UCON38	1	NA	1000	0	0	NA	DNA	hAT-Charlie
Zfp6003	Charlie6	0.999001	-0.0316	1000	0	0.001	0	DNA	hAT-Charlie
Zfp6003	RLTR12B2	0.999001	-0.0316	1000	0	0.001	0	LTR	ERVK
Zfp6003	X2_LINE	1	NA	1000	0	0	NA	LINE	CR1
Zfp6003	MamRep1894	1	NA	1000	0	0	NA	DNA	hAT-Tip100
Zfp6003	RLTR46	1	NA	1000	0	0	NA	LTR	ERVK
Zfp6003	RLTR13C3	0.989011	-0.1054	1000	0	0.011	0	LTR	ERVK
Zfp6003	ERVB5_1-LTR_MM	0.999001	-0.0316	1000	0	0.001	0	LTR	ERVK
Zfp6003	ERVB4_3-I_MM	0.996004	-0.0633	1000	0	0.004	0	LTR	ERVK
Zfp6003	RLTR19D	1	NA	1000	0	0	NA	LTR	ERVK
Zfp6003	UCON62	1	NA	1000	0	0	NA	DNA	Crypton
Zfp6003	MER132	1	NA	1000	0	0	NA	DNA	TcMar-Pogo
Zfp6003	MamGyp-int	1	NA	1000	0	0	NA	LTR	Gypsy
Zfp6003	Charlie10a	1	NA	1000	0	0	NA	DNA	hAT-Charlie
Zfp6003	Eulor5B	1	NA	1000	0	0	NA	DNA	Crypton-A
Zfp6003	MERX	0.999001	-0.0316	1000	0	0.001	0	DNA	TcMar-Tigger
Zfp6003	Eulor3	1	NA	1000	0	0	NA	DNA
Zfp6003	X7D_LINE	1	NA	1000	0	0	NA	LINE	CR1
Zfp6003	LTR45C	1	NA	1000	0	0	NA	LTR	ERV1
Zfp6003	RMER3D1	1	NA	1000	0	0	NA	LTR	ERVK
Zfp6003	MER97d	1	NA	1000	0	0	NA	DNA	hAT-Tip100
Zfp6003	LTR81AB	1	NA	1000	0	0	NA	LTR	Gypsy
Zfp6003	UCON37	1	NA	1000	0	0	NA	DNA	hAT-Ac
Zfp6003	LTR108e_Mam	0.999001	-0.0316	1000	0	0.001	0	LTR	ERVL
Zfp6003	CR1-L3B_Croc	1	NA	1000	0	0	NA	LINE	CR1
Zfp6003	MER96	0.999001	-0.0316	1000	0	0.001	0	DNA	hAT-Tip100
Zfp6003	RLTR46A2	0.999001	-0.0316	1000	0	0.001	0	LTR	ERVK
Zfp6003	RLTR4_Mm	0.999001	-0.0316	1000	0	0.001	0	LTR	ERV1
Zfp6003	RNERVK23-int	1	NA	1000	0	0	NA	LTR	ERVK
Zfp6003	Tigger21a	0.999001	-0.0316	1000	0	0.001	0	DNA	TcMar-Tigger
Zfp6003	MER70-int	1	NA	1000	0	0	NA	LTR	ERVL
Zfp6003	RMER3D4	1	NA	1000	0	0	NA	LTR	ERVK
Zfp6003	LTR53-int	0.998002	-0.0447	1000	0	0.002	0	LTR	ERVL
Zfp6003	MuLV-int	1	NA	1000	0	0	NA	LTR	ERV1
Zfp6003	HERVL74-int	0.999001	-0.0316	1000	0	0.001	0	LTR	ERVL
Zfp6003	Tigger1a_Art	1	NA	1000	0	0	NA	DNA	TcMar-Tigger
Zfp6003	MER4B-int	1	NA	1000	0	0	NA	LTR	ERV1
Zfp6003	RLTR3_Mm	1	NA	1000	0	0	NA	LTR	ERVK
Zfp6003	UCON2	1	NA	1000	0	0	NA	DNA
Zfp6003	CR1-3_Croc	1	NA	1000	0	0	NA	LINE	CR1
Zfp6003	MER113A	0.999001	-0.0316	1000	0	0.001	0	DNA	hAT-Charlie
Zfp6003	Eulor6E	1	NA	1000	0	0	NA	DNA	Crypton
Zfp6003	ERVB4_1-LTR_MM	1	NA	1000	0	0	NA	LTR	ERVK
Zfp6003	L1M3a	1	NA	1000	0	0	NA	LINE	L1
Zfp6003	CR1-11_Crp	1	NA	1000	0	0	NA	LINE	CR1
Zfp6003	UCON81	1	NA	1000	0	0	NA	DNA	hAT-Charlie
Zfp6003	LTR16D1	0.999001	-0.0316	1000	0	0.001	0	LTR	ERVL
Zfp6003	MURVY-int	0.997003	-0.0548	1000	0	0.003	0	LTR	ERV1
Zfp6003	LTR86B2	1	NA	1000	0	0	NA	LTR	ERVL
Zfp6003	X10b_DNA	1	NA	1000	0	0	NA	DNA	TcMar-Tigger
Zfp6003	MER95	1	NA	1000	0	0	NA	LTR	ERV1
Zfp6003	LTR58	1	NA	1000	0	0	NA	LTR	ERV1
Zfp6003	EuthAT-N1a	1	NA	1000	0	0	NA	DNA	hAT-Tip100
Zfp6003	L2-1_AMi	1	NA	1000	0	0	NA	LINE	L2
Zfp6003	L1M6B	1	NA	1000	0	0	NA	LINE	L1
Zfp6003	UCON51	1	NA	1000	0	0	NA	LTR
Zfp6003	Eulor2C	1	NA	1000	0	0	NA	DNA
Zfp6003	Eulor9A	1	NA	1000	0	0	NA	DNA
Zfp6003	Eulor7	0.999001	-0.0316	1000	0	0.001	0	DNA
Zfp6003	LTR108b_Mam	1	NA	1000	0	0	NA	LTR	ERVL
Zfp6003	MamRep488	0.999001	-0.0316	1000	0	0.001	0	DNA	hAT-Tip100
Zfp6003	Eutr2	1	NA	1000	0	0	NA	DNA	MULE-MuDR
Zfp6003	MER68-int	1	NA	1000	0	0	NA	LTR	ERVL
Zfp6003	Tigger1a_Mars	1	NA	1000	0	0	NA	DNA	TcMar-Tigger
Zfp6003	X21_LINE	1	NA	1000	0	0	NA	LINE	CR1
Zfp6003	RMER3D2	1	NA	1000	0	0	NA	LTR	ERVK
Zfp6003	Eulor6C	1	NA	1000	0	0	NA	DNA	Crypton
Zfp6003	Zaphod5b	1	NA	1000	0	0	NA	DNA	hAT-Tip100
Zfp6003	UCON15	0.999001	-0.0316	1000	0	0.001	0	DNA	hAT-Ac
Zfp6003	UCON69	1	NA	1000	0	0	NA	DNA	hAT
Zfp6003	RLTR47_MM	1	NA	1000	0	0	NA	LTR	ERV1
Zfp6003	RLTR43A	1	NA	1000	0	0	NA	LTR	ERVK
Zfp6003	Eulor2B	1	NA	1000	0	0	NA	DNA
Zfp6003	Eulor6D	0.999001	-0.0316	1000	0	0.001	0	DNA	Crypton
Zfp6003	UCON80	1	NA	1000	0	0	NA	DNA	hAT-Blackjack
Zfp6003	L1M2a1	1	NA	1000	0	0	NA	LINE	L1
Zfp6003	MamRTE2	1	NA	1000	0	0	NA	LINE	RTE-BovB
Zfp6003	MARE10	1	NA	1000	0	0	NA	DNA	TcMar-Tigger
Zfp6003	UCON23	1	NA	1000	0	0	NA	DNA	hAT-Tip100
Zfp6003	RNLTR23	1	NA	1000	0	0	NA	LTR	ERVK
Zfp6003	X1_LR	1	NA	1000	0	0	NA	LTR	Gypsy
Zfp6003	RMER3D3	1	NA	1000	0	0	NA	LTR	ERVK
Zfp6003	L2-1_Crp	1	NA	1000	0	0	NA	LINE	L2
Zfp6003	L1M2b	1	NA	1000	0	0	NA	LINE	L1
Zfp6003	MER83A-int	1	NA	1000	0	0	NA	LTR	ERV1
Zfp6003	RLTR43B	1	NA	1000	0	0	NA	LTR	ERVK
Zfp6003	MER83B-int	1	NA	1000	0	0	NA	LTR	ERV1
Zfp_MB035	L1MdA_VI	0.441558	-0.6271	1000	1	1.877	0.532765	LINE	L1
Zfp_MB035	ID2	0.943057	-0.2401	1000	0	0.06	0	SINE	ID
Zfp_MB035	Tigger9a	0.995005	-0.0709	1000	0	0.005	0	DNA	TcMar-Tigger
Zfp_MB035	Tigger5b_Glire	0.911089	-0.3073	1000	0	0.092	0	DNA	TcMar-Tigger
Zfp_MB035	PB1D10	0.381618	-0.9729	1000	0	0.972	0	SINE	Alu
Zfp_MB035	L1MC4	0.823177	-0.4444	1000	0	0.194	0	LINE	L1
Zfp_MB035	L1MB4	0.903097	-0.3155	1000	0	0.106	0	LINE	L1
Zfp_MB035	Lx8b	0.215784	1.1418	1000	3	1.601	1.87383	LINE	L1
Zfp_MB035	B1F1	0.715285	-0.579	1000	0	0.334	0	SINE	Alu
Zfp_MB035	MT2C_Mm	0.872128	-0.3782	1000	0	0.131	0	LTR	ERVL
Zfp_MB035	Lx8	0.203796	1.0459	1000	5	3.121	1.60205	LINE	L1
Zfp_MB035	Lx3A	0.384615	-0.9784	1000	0	0.991	0	LINE	L1
Zfp_MB035	RLTR45	0.879121	-0.3634	1000	0	0.126	0	LTR	ERVK
Zfp_MB035	L1_Rod	0.37962	-0.9817	1000	0	0.95	0	LINE	L1
Zfp_MB035	L1_Mur3	0.171828	-1.2867	1000	0	1.771	0	LINE	L1
Zfp_MB035	L1MdV_III	0.233766	-1.2296	1000	0	1.416	0	LINE	L1
Zfp_MB035	B3	0.0799201	-1.5636	1000	1	4.144	0.241313	SINE	B2
Zfp_MB035	MER119	0.985015	-0.1233	1000	0	0.015	0	DNA	hAT-Charlie
Zfp_MB035	MIRb	0.604396	0.089	1000	1	0.916	1.0917	SINE	MIR
Zfp_MB035	ORR1B1	0.332667	-1.0616	1000	0	1.087	0	LTR	ERVL-MaLR
Zfp_MB035	L1MdFanc_I	0.223776	-1.2122	1000	0	1.593	0	LINE	L1
Zfp_MB035	ERVB7_1-LTR_MM	0.965035	-0.1858	1000	0	0.037	0	LTR	ERVK
Zfp_MB035	Lx9	0.0999001	-1.5579	1000	0	2.485	0	LINE	L1
Zfp_MB035	L1M3d	0.983017	-0.1314	1000	0	0.017	0	LINE	L1
Zfp_MB035	L1_Mur2	0.148851	-1.3782	1000	0	1.849	0	LINE	L1
Zfp_MB035	RLTR26B_MM	0.974026	-0.1633	1000	0	0.026	0	LTR	ERVK
Zfp_MB035	RLTR25A	0.916084	-0.2991	1000	0	0.086	0	LTR	ERVK
Zfp_MB035	L1MdV_I	0.246753	-1.179	1000	0	1.363	0	LINE	L1
Zfp_MB035	L1MdF_I	0.153846	-1.367	1000	0	1.976	0	LINE	L1
Zfp_MB035	RLTR14	0.905095	-0.3089	1000	0	0.101	0	LTR	ERV1
Zfp_MB035	RMER17A	0.864136	-0.3827	1000	0	0.147	0	LTR	ERVK
Zfp_MB035	RLTR13E	0.947053	-0.2324	1000	0	0.055	0	LTR	ERVK
Zfp_MB035	Lx2	0.183816	-1.2996	1000	0	1.743	0	LINE	L1
Zfp_MB035	IAPLTR1a_Mm	0.906094	-0.3169	1000	0	0.097	0	LTR	ERVK
Zfp_MB035	ERVB7_3-LTR_MM	0.986014	-0.1191	1000	0	0.014	0	LTR	ERVK
Zfp_MB035	ID_B1	0.0809191	-1.5978	1000	0	2.472	0	SINE	B4
Zfp_MB035	L1MdGf_II	0.138861	-1.381	1000	0	1.958	0	LINE	L1
Zfp_MB035	RLTR1D	0.959041	-0.2043	1000	0	0.042	0	LTR	ERV1
Zfp_MB035	RLTR13C1	0.965035	-0.1878	1000	0	0.036	0	LTR	ERVK
Zfp_MB035	MER74B	0.99001	-0.0969	1000	0	0.011	0	LTR	ERVL
Zfp_MB035	ID4_v	0.74026	-0.5504	1000	0	0.302	0	SINE	ID
Zfp_MB035	MLT1A1	0.797203	-0.4771	1000	0	0.232	0	LTR	ERVL-MaLR
Zfp_MB035	Lx4B	0.61039	-0.7056	1000	0	0.488	0	LINE	L1
Zfp_MB035	B4A	0.0509491	-1.7635	1000	0	3.144	0	SINE	B4
Zfp_MB035	BGLII_C	0.996004	-0.0633	1000	0	0.004	0	LTR	ERVK
Zfp_MB035	RMER4B	0.774226	-0.5067	1000	0	0.257	0	LTR	ERVK
Zfp_MB035	B2_Mm2	0.117882	-1.4893	1000	0	2.285	0	SINE	B2
Zfp_MB035	B1_Mus1	0.105894	-1.526	1000	0	2.184	0	SINE	Alu
Zfp_MB035	Lx7	0.0839161	-1.5855	1000	0	2.438	0	LINE	L1
Zfp_MB035	ERVB4_2-LTR_MM	0.981019	-0.1391	1000	0	0.019	0	LTR	ERVK
Zfp_MB035	RLTR45-int	0.878122	-0.3627	1000	0	0.129	0	LTR	ERVK
Zfp_MB035	RMER16A3	0.977023	-0.1534	1000	0	0.023	0	LTR	ERVK
Zfp_MB035	PB1D11	0.784216	-0.4979	1000	0	0.243	0	SINE	Alu
Zfp_MB035	ORR1E	0.366633	-1.0052	1000	0	1.021	0	LTR	ERVL-MaLR
Zfp_MB035	RLTR9D2	0.991009	-0.0953	1000	0	0.009	0	LTR	ERVK
Zfp_MB035	B2_Mm1t	0.484515	-0.8573	1000	0	0.744	0	SINE	B2
Zfp_MB035	Charlie2b	0.969031	-0.1761	1000	0	0.032	0	DNA	hAT-Charlie
Zfp_MB035	RMER12C	0.729271	-0.5608	1000	0	0.319	0	LTR	ERVK
Zfp_MB035	L1MdN_I	0.614386	-0.6861	1000	0	0.495	0	LINE	L1
Zfp_MB035	ORR1F	0.473526	-0.8766	1000	0	0.763	0	LTR	ERVL-MaLR
Zfp_MB035	RSINE1	0.0919081	-1.5497	1000	0	2.344	0	SINE	B4
Zfp_MB035	MTEa	0.44955	-0.9043	1000	0	0.772	0	LTR	ERVL-MaLR
Zfp_MB035	B1F	0.450549	-0.9061	1000	0	0.795	0	SINE	Alu
Zfp_MB035	L1Lx_III	0.190809	-1.2807	1000	0	1.691	0	LINE	L1
Zfp_MB035	PB1	0.834166	-0.4311	1000	0	0.178	0	SINE	Alu
Zfp_MB035	MT2_Mm	0.817183	-0.4488	1000	0	0.204	0	LTR	ERVL
Zfp_MB035	L1Lx_I	0.0689311	-1.6389	1000	0	2.663	0	LINE	L1
Zfp_MB035	RLTR17B_Mm	0.561439	-0.3894	1000	1	1.469	0.680735	LTR	ERVK
Zfp_MB035	L1_Mur1	0.480519	-0.8578	1000	0	0.729	0	LINE	L1
Zfp_MB035	RLTR10D	0.971029	-0.17	1000	0	0.03	0	LTR	ERVK
Zfp_MB035	Lx	0.155844	-1.3599	1000	0	1.792	0	LINE	L1
Zfp_MB035	L1MdF_IV	0.036963	-1.8488	1000	0	3.443	0	LINE	L1
Zfp_MB035	Lx10	0.575425	-0.7514	1000	0	0.554	0	LINE	L1
Zfp_MB035	B1_Mm	0.388611	-0.9633	1000	0	0.974	0	SINE	Alu
Zfp_MB035	L1MdF_III	0.0749251	-1.613	1000	0	2.689	0	LINE	L1
Zfp_MB035	L1MdA_III	0.294705	-0.9485	1000	1	2.408	0.415282	LINE	L1
Zfp_MB035	L2a	0.498501	-0.8446	1000	0	0.687	0	LINE	L2
Zfp_MB035	MTD	0.2997	-0.9078	1000	1	2.479	0.403388	LTR	ERVL-MaLR
Zfp_MB035	MTC	0.609391	-0.3147	1000	1	1.372	0.728863	LTR	ERVL-MaLR
Zfp_MB035	L1M5	0.639361	-0.6709	1000	0	0.45	0	LINE	L1
Zfp_MB035	Lx5b	0.416583	-0.9254	1000	0	0.899	0	LINE	L1
Zfp_MB035	L1MB7	0.751249	-0.5406	1000	0	0.289	0	LINE	L1
Zfp_MB035	B3A	0.328671	-0.8687	1000	1	2.297	0.43535	SINE	B2
Zfp_MB035	MLT1A0	0.726274	-0.5727	1000	0	0.316	0	LTR	ERVL-MaLR
Zfp_MB035	RMER15	0.141858	1.6391	1000	2	0.656	3.04878	LTR	ERVL
Zfp_MB035	RLTR20B4_MM	0.975025	-0.16	1000	0	0.025	0	LTR	ERVK
Zfp_MB035	MLT1A	0.806194	-0.4594	1000	0	0.219	0	LTR	ERVL-MaLR
Zfp_MB035	RLTRETN_Mm	0.926074	-0.2806	1000	0	0.075	0	LTR	ERVK
Zfp_MB035	MLT1B	0.771229	-0.5112	1000	0	0.26	0	LTR	ERVL-MaLR
Zfp_MB035	MTB	0.577423	-0.7496	1000	0	0.542	0	LTR	ERVL-MaLR
Zfp_MB035	Lx4A	0.378621	-0.9629	1000	0	0.988	0	LINE	L1
Zfp_MB035	MTEb	0.641359	-0.6677	1000	0	0.453	0	LTR	ERVL-MaLR
Zfp_MB035	MLT1C	0.865135	-0.3801	1000	0	0.147	0	LTR	ERVL-MaLR
Zfp_MB035	L1MdA_I	0.152847	-1.3985	1000	0	1.933	0	LINE	L1
Zfp_MB035	L1MdA_II	0.128871	-1.4799	1000	0	2.018	0	LINE	L1
Zfp_MB035	L1MdMus_I	0.148851	-1.3676	1000	0	1.855	0	LINE	L1
Zfp_MB035	IAPEY2_LTR	0.941059	-0.2482	1000	0	0.06	0	LTR	ERVK
Zfp_MB035	IAPEy-int	0.656344	-0.6558	1000	0	0.405	0	LTR	ERVK
Zfp_MB035	ERVB4_1B-I_MM	0.111888	2.7072	1000	1	0.114	8.77193	LTR	ERVK
Zfp_MB035	IAPEY3_LTR	0.964036	-0.1906	1000	0	0.037	0	LTR	ERVK
Zfp_MB035	L1MdF_V	0.0759241	-1.6016	1000	0	2.417	0	LINE	L1
Zfp_MB035	L1MdF_II	0.358641	-1.0166	1000	0	1.02	0	LINE	L1
Zfp_MB035	MMETn-int	0.000999001	51.6999	1000	25	0.234	106.838	LTR	ERVK
Zfp_MB035	ERVB4_1C-LTR_Mm	0.953047	-0.2197	1000	0	0.048	0	LTR	ERVK
Zfp_MB035	ETnERV-int	0.024975	3.7852	1000	2	0.207	9.66184	LTR	ERVK
Zfp_MB035	RLTR13G	0.945055	-0.2354	1000	0	0.058	0	LTR	ERVK
Zfp_MB035	Tigger19b	0.984016	-0.1275	1000	0	0.016	0	DNA	TcMar-Tigger
Zfp_MB035	ORR1G	0.762238	-0.5234	1000	0	0.276	0	LTR	ERVL-MaLR
Zfp_MB035	MLT1D	0.748252	-0.5405	1000	0	0.285	0	LTR	ERVL-MaLR
Zfp_MB035	L4_C_Mam	0.977023	-0.1534	1000	0	0.023	0	LINE	RTE-X
Zfp_MB035	MER45C	0.995005	-0.0709	1000	0	0.005	0	DNA	hAT-Tip100
Zfp_MB035	L1Lx_II	0.478521	-0.855	1000	0	0.744	0	LINE	L1
Zfp_MB035	RLTR6B_Mm	0.943057	-0.2401	1000	0	0.06	0	LTR	ERV1
Zfp_MB035	L1MB3	0.805195	-0.4681	1000	0	0.215	0	LINE	L1
Zfp_MB035	RMER17A2	0.818182	-0.4507	1000	0	0.198	0	LTR	ERVK
Zfp_MB035	Lx6	0.195804	-1.2952	1000	0	1.624	0	LINE	L1
Zfp_MB035	L1M2	0.481518	-0.8568	1000	0	0.734	0	LINE	L1
Zfp_MB035	RLTR13A1	0.982018	-0.1353	1000	0	0.018	0	LTR	ERVK
Zfp_MB035	RLTR20B3	0.964036	-0.1932	1000	0	0.036	0	LTR	ERVK
Zfp_MB035	MER58B	0.921079	-0.2891	1000	0	0.081	0	DNA	hAT-Charlie
Zfp_MB035	RLTR9A3	0.978022	-0.1499	1000	0	0.022	0	LTR	ERVK
Zfp_MB035	RMER16-int	0.000999001	8.2208	1000	5	0.301	16.6113	LTR	ERVK
Zfp_MB035	RLTR4_MM-int	0.000999001	124.21	1000	176	1.864	94.4206	LTR
Zfp_MB035	MMERVK9E_I	0.000999001	16.6494	1000	9	0.273	32.967	LTR	ERVK
Zfp_MB035	RLTR9A3B	0.984016	-0.1242	1000	0	0.017	0	LTR	ERVK
Zfp_MB035	B1F2	0.715285	-0.5833	1000	0	0.337	0	SINE	Alu
Zfp_MB035	L2b	0.713287	-0.5822	1000	0	0.341	0	LINE	L2
Zfp_MB035	L1M3	0.748252	-0.5358	1000	0	0.292	0	LINE	L1
Zfp_MB035	URR1A	0.571429	-0.7499	1000	0	0.57	0	DNA	hAT-Charlie
Zfp_MB035	RLTR20A4	0.848152	-0.4107	1000	0	0.159	0	LTR	ERVK
Zfp_MB035	L2	0.561439	-0.768	1000	0	0.578	0	LINE	L2
Zfp_MB035	L1MC	0.831169	-0.4359	1000	0	0.181	0	LINE	L1
Zfp_MB035	L1MC2	0.927073	-0.2642	1000	0	0.08	0	LINE	L1
Zfp_MB035	Lx2B2	0.33966	-1.051	1000	0	1.093	0	LINE	L1
Zfp_MB035	L1MC1	0.781219	-0.4957	1000	0	0.256	0	LINE	L1
Zfp_MB035	MTE2a	0.503497	-0.8313	1000	0	0.699	0	LTR	ERVL-MaLR
Zfp_MB035	MLT2B4	0.942058	-0.248	1000	0	0.058	0	LTR	ERVL
Zfp_MB035	L1MD	0.841159	-0.4173	1000	0	0.174	0	LINE	L1
Zfp_MB035	Lx3C	0.504496	-0.8202	1000	0	0.692	0	LINE	L1
Zfp_MB035	L4_B_Mam	0.991009	-0.0953	1000	0	0.009	0	LINE	RTE-X
Zfp_MB035	MER5A	0.868132	-0.3778	1000	0	0.141	0	DNA	hAT-Charlie
Zfp_MB035	MER3	0.929071	-0.2639	1000	0	0.077	0	DNA	hAT-Charlie
Zfp_MB035	MER2	0.714286	-0.5762	1000	0	0.346	0	DNA	TcMar-Tigger
Zfp_MB035	L1M4a1	0.961039	-0.1989	1000	0	0.04	0	LINE	L1
Zfp_MB035	L1MA4	0.768232	-0.5142	1000	0	0.262	0	LINE	L1
Zfp_MB035	L1MdA_IV	0.624376	0.0386	1000	1	0.963	1.03842	LINE	L1
Zfp_MB035	PB1D7	0.677323	-0.6231	1000	0	0.398	0	SINE	Alu
Zfp_MB035	ORR1B1-int	0.461538	-0.8748	1000	0	0.795	0	LTR	ERVL-MaLR
Zfp_MB035	L1MEd	0.955045	-0.217	1000	0	0.045	0	LINE	L1
Zfp_MB035	MIR3	0.776224	-0.5017	1000	0	0.251	0	SINE	MIR
Zfp_MB035	B4	0.175824	-1.334	1000	0	1.767	0	SINE	B4
Zfp_MB035	L1MdFanc_II	0.663337	-0.0007	1000	2	2.001	0.9995	LINE	L1
Zfp_MB035	ETnERV2-int	0.035964	3.1688	1000	2	0.294	6.80272	LTR	ERVK
Zfp_MB035	MMERVK9C_I	0.000999001	19.8068	1000	11	0.299	36.7893	LTR	ERVK
Zfp_MB035	Lx3B	0.5005	-0.8549	1000	0	0.667	0	LINE	L1
Zfp_MB035	RLTR20C1_MM	0.931069	-0.2721	1000	0	0.069	0	LTR	ERVK
Zfp_MB035	MIR	0.417582	-0.9522	1000	0	0.856	0	SINE	MIR
Zfp_MB035	MIRc	0.681319	-0.6236	1000	0	0.385	0	SINE	MIR
Zfp_MB035	MER5B	0.9001	-0.3255	1000	0	0.105	0	DNA	hAT-Charlie
Zfp_MB035	MLT1F	0.94006	-0.2525	1000	0	0.06	0	LTR	ERVL-MaLR
Zfp_MB035	L1MA6	0.732268	-0.5666	1000	0	0.304	0	LINE	L1
Zfp_MB035	Charlie1	0.95005	-0.2293	1000	0	0.05	0	DNA	hAT-Charlie
Zfp_MB035	B1_Mus2	0.226773	-1.1992	1000	0	1.566	0	SINE	Alu
Zfp_MB035	Tigger18a	0.992008	-0.0898	1000	0	0.008	0	DNA	TcMar-Tigger
Zfp_MB035	L1MdA_VII	0.203796	-1.2765	1000	0	1.589	0	LINE	L1
Zfp_MB035	L1M4b	0.912088	-0.3105	1000	0	0.088	0	LINE	L1
Zfp_MB035	L1MA5	0.851149	-0.4063	1000	0	0.158	0	LINE	L1
Zfp_MB035	L1ME3D	0.992008	-0.0898	1000	0	0.008	0	LINE	L1
Zfp_MB035	MER131	0.988012	-0.1102	1000	0	0.012	0	DNA
Zfp_MB035	ID4	0.78022	-0.4946	1000	0	0.254	0	SINE	ID
Zfp_MB035	RLTR13D4	0.981019	-0.1391	1000	0	0.019	0	LTR	ERVK
Zfp_MB035	HAL1M8	0.972028	-0.1696	1000	0	0.028	0	LINE	L1
Zfp_MB035	ORR1D2	0.46953	-0.8693	1000	0	0.754	0	LTR	ERVL-MaLR
Zfp_MB035	L1MC4a	0.922078	-0.2855	1000	0	0.081	0	LINE	L1
Zfp_MB035	Lx3_Mus	0.245754	-1.162	1000	0	1.377	0	LINE	L1
Zfp_MB035	L1MD1	0.903097	-0.3175	1000	0	0.104	0	LINE	L1
Zfp_MB035	Eutr15	0.995005	-0.0709	1000	0	0.005	0	DNA	hAT-Tip100
Zfp_MB035	Zaphod	0.953047	-0.2197	1000	0	0.048	0	DNA	hAT-Tip100
Zfp_MB035	RLTR10C	0.874126	-0.3721	1000	0	0.131	0	LTR	ERVK
Zfp_MB035	MER77B	0.973027	-0.1665	1000	0	0.027	0	LTR	ERVL
Zfp_MB035	MER89	0.974026	-0.1633	1000	0	0.026	0	LTR	ERV1
Zfp_MB035	RLTR28B	0.976024	-0.1567	1000	0	0.024	0	LTR	ERVL
Zfp_MB035	MamRTE1	0.928072	-0.2703	1000	0	0.077	0	LINE	RTE-BovB
Zfp_MB035	URR1B	0.623377	-0.6947	1000	0	0.471	0	DNA	hAT-Charlie
Zfp_MB035	Lx2A1	0.798202	-0.4772	1000	0	0.228	0	LINE	L1
Zfp_MB035	L1MdTf_I	0.291708	-1.1062	1000	0	1.246	0	LINE	L1
Zfp_MB035	L3	0.778222	-0.495	1000	0	0.258	0	LINE	CR1
Zfp_MB035	MamGypLTR1c	0.998002	-0.0447	1000	0	0.002	0	LTR	Gypsy
Zfp_MB035	L1Lx_IV	0.546454	-0.4304	1000	1	1.549	0.645578	LINE	L1
Zfp_MB035	MTE2b	0.492507	-0.8459	1000	0	0.705	0	LTR	ERVL-MaLR
Zfp_MB035	Charlie9	0.993007	-0.0839	1000	0	0.007	0	DNA	hAT-Charlie
Zfp_MB035	L1MA4A	0.867133	-0.372	1000	0	0.148	0	LINE	L1
Zfp_MB035	PB1D9	0.582418	-0.7511	1000	0	0.514	0	SINE	Alu
Zfp_MB035	L1MdMus_II	0.321678	-1.0717	1000	0	1.157	0	LINE	L1
Zfp_MB035	L1VL1	0.881119	-0.3546	1000	0	0.126	0	LINE	L1
Zfp_MB035	MTA_Mm	0.256743	-1.1904	1000	0	1.383	0	LTR	ERVL-MaLR
Zfp_MB035	MLTR31FA_MM	0.958042	-0.2093	1000	0	0.042	0	LTR	ERVK
Zfp_MB035	MTC-int	0.92008	-0.2895	1000	0	0.083	0	LTR	ERVL-MaLR
Zfp_MB035	L1MdA_V	0.513487	-0.8277	1000	0	0.647	0	LINE	L1
Zfp_MB035	RLTR27	0.043956	4.7152	1000	1	0.043	23.2558	LTR	ERVK
Zfp_MB035	MT2B1	0.71029	-0.5916	1000	0	0.339	0	LTR	ERVL
Zfp_MB035	BGLII	0.879121	-0.3647	1000	0	0.125	0	LTR	ERVK
Zfp_MB035	B1_Mur2	0.536464	-0.7953	1000	0	0.611	0	SINE	Alu
Zfp_MB035	Lx5c	0.386613	0.5654	1000	2	1.342	1.49031	LINE	L1
Zfp_MB035	L1MD3	0.895105	-0.3295	1000	0	0.112	0	LINE	L1
Zfp_MB035	RMER17B2	0.847153	-0.3987	1000	0	0.171	0	LTR	ERVK
Zfp_MB035	RLTR13B4	0.944056	-0.2394	1000	0	0.058	0	LTR	ERVK
Zfp_MB035	MLT1C2	0.789211	-0.482	1000	0	0.243	0	LTR	ERVL-MaLR
Zfp_MB035	B1_Mur1	0.413586	-0.9344	1000	0	0.887	0	SINE	Alu
Zfp_MB035	ORR1A3	0.77023	-0.5169	1000	0	0.257	0	LTR	ERVL-MaLR
Zfp_MB035	Lx5	0.177822	-1.2838	1000	0	1.666	0	LINE	L1
Zfp_MB035	RMER13A2	0.120879	2.4693	1000	1	0.127	7.87402	LTR	ERVK
Zfp_MB035	MER5A1	0.942058	-0.2424	1000	0	0.061	0	DNA	hAT-Charlie
Zfp_MB035	ORR1D1	0.361638	-1.02	1000	0	1.002	0	LTR	ERVL-MaLR
Zfp_MB035	ORR1A2	0.360639	-1.0038	1000	0	1.033	0	LTR	ERVL-MaLR
Zfp_MB035	MER33	0.936064	-0.2558	1000	0	0.067	0	DNA	hAT-Charlie
Zfp_MB035	RLTR16	0.946054	-0.2388	1000	0	0.054	0	LTR	ERVK
Zfp_MB035	X24_LINE	0.999001	-0.0316	1000	0	0.001	0	LINE	L2
Zfp_MB035	RMER20B	0.905095	-0.3161	1000	0	0.1	0	LTR	ERVK
Zfp_MB035	Tigger16a	0.991009	-0.0953	1000	0	0.009	0	DNA	TcMar-Tigger
Zfp_MB035	RMER17B	0.839161	-0.4084	1000	0	0.181	0	LTR	ERVK
Zfp_MB035	RLTR15	0.9001	-0.3255	1000	0	0.105	0	LTR	ERVK
Zfp_MB035	B1_Mur3	0.528472	-0.7988	1000	0	0.637	0	SINE	Alu
Zfp_MB035	RLTR20C2_MM	0.932068	-0.2631	1000	0	0.072	0	LTR	ERVK
Zfp_MB035	RLTR1D2_MM	0.992008	-0.0898	1000	0	0.008	0	LTR	ERV1
Zfp_MB035	UCON26	0.996004	-0.0633	1000	0	0.004	0	DNA	hAT-Ac
Zfp_MB035	RMER6C	0.749251	-0.5296	1000	0	0.295	0	LTR	ERVK
Zfp_MB035	RLTR19B	0.987013	-0.1147	1000	0	0.013	0	LTR	ERVK
Zfp_MB035	MER34C_v	0.993007	-0.0839	1000	0	0.007	0	LTR	ERV1
Zfp_MB035	RLTR13D5	0.919081	-0.2888	1000	0	0.086	0	LTR	ERVK
Zfp_MB035	L1MCa	0.872128	-0.3743	1000	0	0.134	0	LINE	L1
Zfp_MB035	Penelope1_Vert	0.987013	-0.1147	1000	0	0.013	0	LINE	Penelope
Zfp_MB035	L2d	0.953047	-0.2197	1000	0	0.048	0	LINE	L2
Zfp_MB035	L1MdGf_I	0.353646	-1.0295	1000	0	1.025	0	LINE	L1
Zfp_MB035	RLTR14_RN	0.951049	-0.2246	1000	0	0.05	0	LTR	ERV1
Zfp_MB035	RMER13A	0.908092	-0.3103	1000	0	0.097	0	LTR	ERVK
Zfp_MB035	RLTR51B_Mm	0.979021	-0.1464	1000	0	0.021	0	LTR	ERVK
Zfp_MB035	RodERV21-int	0.84016	-0.4165	1000	0	0.175	0	LTR	ERV1
Zfp_MB035	MLT-int	0.963037	-0.1914	1000	0	0.039	0	LTR	ERVL-MaLR
Zfp_MB035	RLTR41	0.939061	-0.2548	1000	0	0.061	0	LTR	ERV1
Zfp_MB035	RMER10B	0.121878	2.4299	1000	1	0.129	7.75194	LTR	ERVL
Zfp_MB035	MLTR11B	0.871129	-0.3699	1000	0	0.141	0	LTR	ERVK
Zfp_MB035	RMER4A	0.876124	-0.3631	1000	0	0.134	0	LTR	ERVK
Zfp_MB035	X17_LINE	0.99001	-0.1005	1000	0	0.01	0	LINE	CR1
Zfp_MB035	RMER20C_Mm	0.906094	-0.308	1000	0	0.102	0	LTR	ERVK
Zfp_MB035	RLTR28	0.125874	2.3914	1000	1	0.133	7.5188	LTR	ERVL
Zfp_MB035	MamRep605	0.989011	-0.1054	1000	0	0.011	0	LTR
Zfp_MB035	L1_Mus3	0.981019	-0.1391	1000	0	0.019	0	LINE	L1
Zfp_MB035	ORR1C2	0.567433	-0.7387	1000	0	0.579	0	LTR	ERVL-MaLR
Zfp_MB035	L1MdTf_III	0.468531	-0.5841	1000	1	1.736	0.576037	LINE	L1
Zfp_MB035	HERV16-int	0.977023	-0.1534	1000	0	0.023	0	LTR	ERVL
Zfp_MB035	LTR72_RN	0.966034	-0.1875	1000	0	0.034	0	LTR	ERV1
Zfp_MB035	Charlie5	0.956044	-0.2121	1000	0	0.045	0	DNA	hAT-Charlie
Zfp_MB035	ERV3-16A3_I	0.972028	-0.1696	1000	0	0.028	0	LTR	ERVL
Zfp_MB035	MYSERV16_I	0.8002	-0.4838	1000	0	0.213	0	LTR	ERVK
Zfp_MB035	RLTR20B2	0.951049	-0.2227	1000	0	0.051	0	LTR	ERVK
Zfp_MB035	MLTR25A	0.828172	-0.4319	1000	0	0.189	0	LTR	ERVK
Zfp_MB035	RLTR20A3_MM	0.951049	-0.2269	1000	0	0.049	0	LTR	ERVK
Zfp_MB035	RCHARR1	0.691309	-0.6123	1000	0	0.369	0	DNA	hAT-Charlie
Zfp_MB035	MER92-int	0.984016	-0.1275	1000	0	0.016	0	LTR	ERV1
Zfp_MB035	MER57-int	0.995005	-0.0709	1000	0	0.005	0	LTR	ERV1
Zfp_MB035	Charlie29a	0.996004	-0.0633	1000	0	0.004	0	DNA	hAT-Charlie
Zfp_MB035	RLTR9F	0.979021	-0.1464	1000	0	0.021	0	LTR	ERVK
Zfp_MB035	L1M	0.992008	-0.0898	1000	0	0.008	0	LINE	L1
Zfp_MB035	B1_Mur4	0.532468	-0.8027	1000	0	0.617	0	SINE	Alu
Zfp_MB035	RLTR16B_MM	0.0839161	3.2585	1000	1	0.084	11.9048	LTR	ERVK
Zfp_MB035	Charlie13a	0.989011	-0.1054	1000	0	0.011	0	DNA	hAT-Charlie
Zfp_MB035	RMER5	0.708292	-0.5766	1000	0	0.353	0	LTR	ERV1
Zfp_MB035	MT2A	0.636364	-0.6858	1000	0	0.429	0	LTR	ERVL
Zfp_MB035	MERVL_2A-int	0.588412	-0.7156	1000	0	0.537	0	LTR	ERVL
Zfp_MB035	RLTR9E	0.93007	-0.2704	1000	0	0.072	0	LTR	ERVK
Zfp_MB035	Lx2B	0.420579	-0.9378	1000	0	0.838	0	LINE	L1
Zfp_MB035	RMER17C2	0.89011	-0.3438	1000	0	0.115	0	LTR	ERVK
Zfp_MB035	LTRIS2	0.893107	-0.3411	1000	0	0.11	0	LTR	ERV1
Zfp_MB035	MuRRS4-int	0.913087	-0.2973	1000	0	0.095	0	LTR	ERV1
Zfp_MB035	RLTR1B-int	0.945055	-0.239	1000	0	0.056	0	LTR	ERV1
Zfp_MB035	ORR1B2	0.615385	-0.6899	1000	0	0.483	0	LTR	ERVL-MaLR
Zfp_MB035	IAPLTR2b	0.935065	-0.2597	1000	0	0.067	0	LTR	ERVK
Zfp_MB035	Tigger6a	0.986014	-0.1191	1000	0	0.014	0	DNA	TcMar-Tigger
Zfp_MB035	L2c	0.786214	-0.4972	1000	0	0.234	0	LINE	L2
Zfp_MB035	LTR16C	0.968032	-0.1702	1000	0	0.036	0	LTR	ERVL
Zfp_MB035	MLT1E2	0.94006	-0.2525	1000	0	0.06	0	LTR	ERVL-MaLR
Zfp_MB035	L1MdV_II	0.287712	-1.122	1000	0	1.204	0	LINE	L1
Zfp_MB035	RLTR9D	0.959041	-0.2067	1000	0	0.041	0	LTR	ERVK
Zfp_MB035	MLT2D	0.949051	-0.2276	1000	0	0.053	0	LTR	ERVL
Zfp_MB035	L1M4c	0.895105	-0.3303	1000	0	0.114	0	LINE	L1
Zfp_MB035	L1M3c	0.976024	-0.1567	1000	0	0.024	0	LINE	L1
Zfp_MB035	LTR80B	0.996004	-0.0633	1000	0	0.004	0	LTR	ERVL
Zfp_MB035	MLT1G3	0.962038	-0.1962	1000	0	0.039	0	LTR	ERVL-MaLR
Zfp_MB035	MER20	0.866134	-0.3834	1000	0	0.141	0	DNA	hAT-Charlie
Zfp_MB035	RLTR22_Mur	0.84016	-0.4156	1000	0	0.173	0	LTR	ERVK
Zfp_MB035	RMER19B	0.623377	-0.6798	1000	0	0.497	0	LTR	ERVK
Zfp_MB035	ORR1C1	0.663337	-0.6261	1000	0	0.426	0	LTR	ERVL-MaLR
Zfp_MB035	RMER10A	0.803197	-0.4749	1000	0	0.212	0	LTR	ERVL
Zfp_MB035	RLTR42-int	0.887113	-0.344	1000	0	0.12	0	LTR	ERVK
Zfp_MB035	MYSERV6-int	0.805195	-0.4662	1000	0	0.218	0	LTR	ERVK
Zfp_MB035	L2d2	0.926074	-0.2772	1000	0	0.077	0	LINE	L2
Zfp_MB035	MLTR31A_MM	0.975025	-0.16	1000	0	0.025	0	LTR	ERVK
Zfp_MB035	MT2B	0.197802	1.6722	1000	1	0.218	4.58716	LTR	ERVL
Zfp_MB035	MLTR11A	0.885115	-0.351	1000	0	0.119	0	LTR	ERVK
Zfp_MB035	MMAR1	0.971029	-0.1727	1000	0	0.029	0	DNA	TcMar-Mariner
Zfp_MB035	L1MC5a	0.925075	-0.2846	1000	0	0.075	0	LINE	L1
Zfp_MB035	MLTR18_MM	0.977023	-0.1534	1000	0	0.023	0	LTR	ERVK
Zfp_MB035	RLTR18B	0.958042	-0.2032	1000	0	0.045	0	LTR	ERVK
Zfp_MB035	MLTR14	0.752248	-0.5304	1000	0	0.292	0	LTR	ERV1
Zfp_MB035	LTR90A	0.996004	-0.0633	1000	0	0.004	0	LTR
Zfp_MB035	MLT2B3	0.973027	-0.1665	1000	0	0.027	0	LTR	ERVL
Zfp_MB035	RLTR17	0.916084	-0.2925	1000	0	0.091	0	LTR	ERVK
Zfp_MB035	RLTR31D_MM	0.862138	-0.3861	1000	0	0.149	0	LTR	ERVK
Zfp_MB035	MamSINE1	0.98002	-0.1397	1000	0	0.021	0	SINE	tRNA-RTE
Zfp_MB035	L1M3de	0.994006	-0.0777	1000	0	0.006	0	LINE	L1
Zfp_MB035	L1MD2	0.892108	-0.3367	1000	0	0.116	0	LINE	L1
Zfp_MB035	RMER3D-int	0.235764	1.4679	1000	1	0.263	3.80228	LTR	ERVK
Zfp_MB035	Tigger1	0.943057	-0.2436	1000	0	0.058	0	DNA	TcMar-Tigger
Zfp_MB035	L1MB1	0.121878	2.5205	1000	1	0.126	7.93651	LINE	L1
Zfp_MB035	MER52-int	0.997003	-0.0548	1000	0	0.003	0	LTR	ERV1
Zfp_MB035	MER34B	0.997003	-0.0548	1000	0	0.003	0	LTR	ERV1
Zfp_MB035	RLTR21	0.821179	-0.4416	1000	0	0.198	0	LTR	ERVK
Zfp_MB035	L1M4	0.642358	-0.678	1000	0	0.433	0	LINE	L1
Zfp_MB035	RLTR53B_Mm	0.994006	-0.0777	1000	0	0.006	0	LTR	ERVK
Zfp_MB035	MER106B	0.992008	-0.0898	1000	0	0.008	0	DNA	hAT-Charlie
Zfp_MB035	LTR37A	0.979021	-0.1464	1000	0	0.021	0	LTR	ERV1
Zfp_MB035	MLTR32C_MM	0.986014	-0.1191	1000	0	0.014	0	LTR	ERVK
Zfp_MB035	RLTR30	0.982018	-0.1353	1000	0	0.018	0	LTR	ERV1
Zfp_MB035	BGLII_B	0.957043	-0.2119	1000	0	0.043	0	LTR	ERVK
Zfp_MB035	ID	0.903097	-0.3212	1000	0	0.101	0	SINE	ID
Zfp_MB035	RLTR1B	0.931069	-0.2683	1000	0	0.071	0	LTR	ERV1
Zfp_MB035	MMERGLN-int	0.971029	-0.1727	1000	0	0.029	0	LTR	ERV1
Zfp_MB035	L1MA10	0.965035	-0.1904	1000	0	0.035	0	LINE	L1
Zfp_MB035	MIR1_Amn	0.884116	-0.3573	1000	0	0.119	0	SINE	MIR
Zfp_MB035	RMER21B	0.948052	-0.2341	1000	0	0.052	0	LTR	ERV1
Zfp_MB035	MTE-int	0.749251	-0.538	1000	0	0.291	0	LTR	ERVL-MaLR
Zfp_MB035	L1MA7	0.875125	-0.3679	1000	0	0.132	0	LINE	L1
Zfp_MB035	L1ME1	0.837163	-0.4221	1000	0	0.177	0	LINE	L1
Zfp_MB035	L1MDa	0.102897	2.6013	1000	1	0.111	9.00901	LINE	L1
Zfp_MB035	LTR78B	0.992008	-0.0898	1000	0	0.008	0	LTR	ERV1
Zfp_MB035	ORR1A3-int	0.808192	-0.4672	1000	0	0.207	0	LTR	ERVL-MaLR
Zfp_MB035	L1MB8	0.765235	-0.5177	1000	0	0.263	0	LINE	L1
Zfp_MB035	RLTR13B2	0.965035	-0.1904	1000	0	0.035	0	LTR	ERVK
Zfp_MB035	L1MB5	0.875125	-0.3679	1000	0	0.132	0	LINE	L1
Zfp_MB035	MLT1K	0.919081	-0.2915	1000	0	0.084	0	LTR	ERVL-MaLR
Zfp_MB035	Charlie1a	0.878122	-0.3627	1000	0	0.129	0	DNA	hAT-Charlie
Zfp_MB035	L1ME2z	0.953047	-0.2197	1000	0	0.048	0	LINE	L1
Zfp_MB035	Charlie7a	0.998002	-0.0447	1000	0	0.002	0	DNA	hAT-Charlie
Zfp_MB035	RMER19C	0.803197	-0.4821	1000	0	0.207	0	LTR	ERVK
Zfp_MB035	L1ME3A	0.929071	-0.2725	1000	0	0.073	0	LINE	L1
Zfp_MB035	IAPLTR2_Mm	0.927073	-0.2691	1000	0	0.078	0	LTR	ERVK
Zfp_MB035	IAPEz-int	0.132867	-1.427	1000	0	2.081	0	LTR	ERVK
Zfp_MB035	IAPEY4_I	0.935065	-0.2531	1000	0	0.072	0	LTR	ERVK
Zfp_MB035	Plat_L3	0.992008	-0.0898	1000	0	0.008	0	LINE	CR1
Zfp_MB035	RLTR51A_Mm	0.895105	-0.3335	1000	0	0.111	0	LTR	ERVK
Zfp_MB035	L1MB2	0.895105	-0.3323	1000	0	0.112	0	LINE	L1
Zfp_MB035	RMER17D2	0.875125	-0.3703	1000	0	0.13	0	LTR	ERVK
Zfp_MB035	RMER17C	0.753247	-0.538	1000	0	0.278	0	LTR	ERVK
Zfp_MB035	Tigger17a	0.954046	-0.2172	1000	0	0.047	0	DNA	TcMar-Tigger
Zfp_MB035	ORR1A4	0.598402	-0.7153	1000	0	0.513	0	LTR	ERVL-MaLR
Zfp_MB035	ERVB7_4-LTR_MM	0.989011	-0.1054	1000	0	0.011	0	LTR	ERVK
Zfp_MB035	BGLII_B2	0.987013	-0.1147	1000	0	0.013	0	LTR	ERVK
Zfp_MB035	MusHAL1	0.847153	-0.4147	1000	0	0.158	0	LINE	L1
Zfp_MB035	RLTR12B	0.957043	-0.2059	1000	0	0.046	0	LTR	ERVK
Zfp_MB035	RMER12	0.854146	-0.3917	1000	0	0.164	0	LTR	ERVK
Zfp_MB035	L1MC3	0.791209	-0.4885	1000	0	0.234	0	LINE	L1
Zfp_MB035	RLTR41A2	0.965035	-0.1878	1000	0	0.036	0	LTR	ERV1
Zfp_MB035	L1ME3G	0.966034	-0.1829	1000	0	0.036	0	LINE	L1
Zfp_MB035	L1ME3B	0.984016	-0.1275	1000	0	0.016	0	LINE	L1
Zfp_MB035	Kanga1a	0.992008	-0.0898	1000	0	0.008	0	DNA	TcMar-Tc2
Zfp_MB035	Kanga1c	0.994006	-0.0777	1000	0	0.006	0	DNA	TcMar-Tc2
Zfp_MB035	LTR16A	0.966034	-0.185	1000	0	0.035	0	LTR	ERVL
Zfp_MB035	Tigger10	0.985015	-0.1233	1000	0	0.015	0	DNA	TcMar-Tigger
Zfp_MB035	RLTR10A	0.956044	-0.2121	1000	0	0.045	0	LTR	ERVK
Zfp_MB035	MLT1L	0.966034	-0.1875	1000	0	0.034	0	LTR	ERVL-MaLR
Zfp_MB035	LTR40a	0.983017	-0.1314	1000	0	0.017	0	LTR	ERVL
Zfp_MB035	B2_Mm1a	0.575425	-0.7415	1000	0	0.549	0	SINE	B2
Zfp_MB035	ORR1A0	0.826174	-0.4276	1000	0	0.207	0	LTR	ERVL-MaLR
Zfp_MB035	LTR10_RN	0.978022	-0.1499	1000	0	0.022	0	LTR	ERVK
Zfp_MB035	RLTR13C2	0.913087	-0.2975	1000	0	0.092	0	LTR	ERVK
Zfp_MB035	RLTR19	0.962038	-0.1986	1000	0	0.038	0	LTR	ERVK
Zfp_MB035	RLTR42	0.993007	-0.0839	1000	0	0.007	0	LTR	ERVK
Zfp_MB035	MER46C	0.98002	-0.1428	1000	0	0.02	0	DNA	TcMar-Tigger
Zfp_MB035	Kanga1b	0.998002	-0.0447	1000	0	0.002	0	DNA	TcMar-Tc2
Zfp_MB035	RMER6B	0.938062	-0.2549	1000	0	0.063	0	LTR	ERVK
Zfp_MB035	Charlie4	0.983017	-0.1314	1000	0	0.017	0	DNA	hAT-Charlie
Zfp_MB035	Charlie19a	0.989011	-0.1054	1000	0	0.011	0	DNA	hAT-Charlie
Zfp_MB035	RMER6A	0.723277	-0.5664	1000	0	0.318	0	LTR	ERVK
Zfp_MB035	RLTR48A	0.954046	-0.2195	1000	0	0.046	0	LTR	ERV1
Zfp_MB035	RMER13B	0.808192	-0.4568	1000	0	0.216	0	LTR	ERVK
Zfp_MB035	MMERGLN_LTR	0.971029	-0.1727	1000	0	0.029	0	LTR	ERV1
Zfp_MB035	RLTR1A2_MM	0.974026	-0.1633	1000	0	0.026	0	LTR	ERV1
Zfp_MB035	RLTR12BD_Mm	0.947053	-0.2324	1000	0	0.055	0	LTR	ERVK
Zfp_MB035	RLTR10B2	0.956044	-0.2144	1000	0	0.044	0	LTR	ERVK
Zfp_MB035	MMERVK10C-int	0.0759241	2.3339	1000	2	0.437	4.57666	LTR	ERVK
Zfp_MB035	IAP-d-int	0.0949051	2.9988	1000	1	0.096	10.4167	LTR	ERVK
Zfp_MB035	IAPEY3-int	0.719281	-0.5727	1000	0	0.326	0	LTR	ERVK
Zfp_MB035	MLTR18B_MM	0.972028	-0.1696	1000	0	0.028	0	LTR	ERVK
Zfp_MB035	MER68B	0.993007	-0.0839	1000	0	0.007	0	LTR	ERVL
Zfp_MB035	L1MC5	0.905095	-0.3188	1000	0	0.098	0	LINE	L1
Zfp_MB035	RLTR10-int	0.725275	-0.569	1000	0	0.321	0	LTR	ERVK
Zfp_MB035	BGLII_A	0.982018	-0.1353	1000	0	0.018	0	LTR	ERVK
Zfp_MB035	MYSERV-int	0.81019	-0.4603	1000	0	0.21	0	LTR	ERVK
Zfp_MB035	RMER17D	0.922078	-0.284	1000	0	0.082	0	LTR	ERVK
Zfp_MB035	RLTR34C_MM	0.977023	-0.1534	1000	0	0.023	0	LTR	ERVK
Zfp_MB035	L1MEg	0.914086	-0.3066	1000	0	0.086	0	LINE	L1
Zfp_MB035	MLT2C2	0.979021	-0.1434	1000	0	0.022	0	LTR	ERVL
Zfp_MB035	MLTR12	0.978022	-0.147	1000	0	0.023	0	LTR	ERV1
Zfp_MB035	RLTR24B_MM	0.967033	-0.1821	1000	0	0.034	0	LTR	ERV1
Zfp_MB035	L1MEc	0.849151	-0.4019	1000	0	0.166	0	LINE	L1
Zfp_MB035	RLTR20B3A_MM	0.949051	-0.2295	1000	0	0.052	0	LTR	ERVK
Zfp_MB035	MamRep137	0.988012	-0.1102	1000	0	0.012	0	DNA	TcMar-Tigger
Zfp_MB035	L1ME4b	0.956044	-0.2144	1000	0	0.044	0	LINE	L1
Zfp_MB035	LTR108c_Mam	0.999001	-0.0316	1000	0	0.001	0	LTR	ERVL
Zfp_MB035	ORR1A1-int	0.959041	-0.2043	1000	0	0.042	0	LTR	ERVL-MaLR
Zfp_MB035	RLTR30E_MM	0.972028	-0.1696	1000	0	0.028	0	LTR	ERV1
Zfp_MB035	Looper	0.994006	-0.0777	1000	0	0.006	0	DNA	PiggyBac
Zfp_MB035	LTR50	0.986014	-0.1191	1000	0	0.014	0	LTR	ERVL
Zfp_MB035	RMER15-int	0.826174	-0.4338	1000	0	0.193	0	LTR	ERVL
Zfp_MB035	Tigger17c	0.993007	-0.0839	1000	0	0.007	0	DNA	TcMar-Tigger
Zfp_MB035	Tigger17d	0.995005	-0.0709	1000	0	0.005	0	DNA	TcMar-Tigger
Zfp_MB035	MLT1J	0.913087	-0.3067	1000	0	0.088	0	LTR	ERVL-MaLR
Zfp_MB035	RMER19B2	0.825175	-0.436	1000	0	0.193	0	LTR	ERVK
Zfp_MB035	Lx2A	0.868132	-0.3742	1000	0	0.142	0	LINE	L1
Zfp_MB035	RMER2	0.868132	-0.3751	1000	0	0.144	0	LTR	ERV1
Zfp_MB035	MurERV4-int	0.854146	-0.4014	1000	0	0.155	0	LTR	ERVK
Zfp_MB035	RLTR40	0.863137	-0.3758	1000	0	0.153	0	LTR	ERVK
Zfp_MB035	RMER19A	0.853147	-0.3977	1000	0	0.162	0	LTR	ERVK
Zfp_MB035	RMER13A1	0.913087	-0.305	1000	0	0.089	0	LTR	ERVK
Zfp_MB035	AmnSINE2	0.995005	-0.0709	1000	0	0.005	0	SINE	tRNA-Deu
Zfp_MB035	MER65D	0.999001	-0.0316	1000	0	0.001	0	LTR	ERV1
Zfp_MB035	RLTR16C_MM	0.982018	-0.1353	1000	0	0.018	0	LTR	ERVK
Zfp_MB035	MamGypLTR2c	0.999001	-0.0316	1000	0	0.001	0	LTR	Gypsy
Zfp_MB035	L1ME3E	0.991009	-0.0953	1000	0	0.009	0	LINE	L1
Zfp_MB035	RLTR25B	0.861139	-0.3861	1000	0	0.149	0	LTR	ERVK
Zfp_MB035	MERVL-int	0.582418	-0.7439	1000	0	0.539	0	LTR	ERVL
Zfp_MB035	RMER12B	0.94006	-0.2486	1000	0	0.062	0	LTR	ERVK
Zfp_MB035	MLT1F2	0.939061	-0.2527	1000	0	0.062	0	LTR	ERVL-MaLR
Zfp_MB035	ERVB7_2-LTR_MM	0.975025	-0.16	1000	0	0.025	0	LTR	ERVK
Zfp_MB035	L1MEi	0.988012	-0.1102	1000	0	0.012	0	LINE	L1
Zfp_MB035	MER74A	0.977023	-0.1534	1000	0	0.023	0	LTR	ERVL
Zfp_MB035	MER68	0.976024	-0.1567	1000	0	0.024	0	LTR	ERVL
Zfp_MB035	MLT2C1	0.964036	-0.1932	1000	0	0.036	0	LTR	ERVL
Zfp_MB035	MERV1_I	0.957043	-0.2119	1000	0	0.043	0	LTR	ERV1
Zfp_MB035	MERV1_LTR	0.969031	-0.1788	1000	0	0.031	0	LTR	ERV1
Zfp_MB035	RLTR13A	0.976024	-0.1567	1000	0	0.024	0	LTR	ERVK
Zfp_MB035	RLTR50B	0.98002	-0.1428	1000	0	0.02	0	LTR	ERVK
Zfp_MB035	RLTR10F	0.000999001	17.5328	1000	2	0.013	153.846	LTR	ERVK
Zfp_MB035	MLT1J1	0.973027	-0.1665	1000	0	0.027	0	LTR	ERVL-MaLR
Zfp_MB035	MT2B2	0.871129	-0.3727	1000	0	0.138	0	LTR	ERVL
Zfp_MB035	MLTR18D_MM	0.958042	-0.2032	1000	0	0.045	0	LTR	ERVK
Zfp_MB035	RLTR11A	0.856144	-0.3961	1000	0	0.155	0	LTR	ERVK
Zfp_MB035	RLTR44B	0.987013	-0.1147	1000	0	0.013	0	LTR	ERVK
Zfp_MB035	RLTR44-int	0.945055	-0.2371	1000	0	0.057	0	LTR	ERVK
Zfp_MB035	MMERVK10D3_I	0.818182	-0.4515	1000	0	0.197	0	LTR	ERVK
Zfp_MB035	RLTR44A	0.983017	-0.1314	1000	0	0.017	0	LTR	ERVK
Zfp_MB035	IAP1-MM_LTR	0.982018	-0.1353	1000	0	0.018	0	LTR	ERVK
Zfp_MB035	RLTR26	0.983017	-0.1283	1000	0	0.018	0	LTR	ERVK
Zfp_MB035	MER21C	0.901099	-0.3192	1000	0	0.108	0	LTR	ERVL
Zfp_MB035	ERVL-B4-int	0.932068	-0.27	1000	0	0.068	0	LTR	ERVL
Zfp_MB035	MLT2B2	0.942058	-0.2409	1000	0	0.062	0	LTR	ERVL
Zfp_MB035	MER54A	0.992008	-0.0898	1000	0	0.008	0	LTR	ERVL
Zfp_MB035	MER34	0.977023	-0.1504	1000	0	0.024	0	LTR	ERV1
Zfp_MB035	LFSINE_Vert	0.979021	-0.1464	1000	0	0.021	0	SINE	tRNA
Zfp_MB035	RLTR9A3A	0.017982	7.6004	1000	1	0.017	58.8235	LTR	ERVK
Zfp_MB035	RLTR1C	0.955045	-0.2146	1000	0	0.046	0	LTR	ERV1
Zfp_MB035	Tigger5a_Glire	0.964036	-0.1932	1000	0	0.036	0	DNA	TcMar-Tigger
Zfp_MB035	MTB_Mm	0.704296	-0.5861	1000	0	0.353	0	LTR	ERVL-MaLR
Zfp_MB035	RLTR12D	0.963037	-0.1934	1000	0	0.038	0	LTR	ERVK
Zfp_MB035	IAPLTR2a2_Mm	0.897103	-0.3258	1000	0	0.11	0	LTR	ERVK
Zfp_MB035	IAPA_MM-int	0.998002	-0.0447	1000	0	0.002	0	LTR	ERVK
Zfp_MB035	L1MA9	0.835165	-0.4261	1000	0	0.181	0	LINE	L1
Zfp_MB035	RMER6BA	0.963037	-0.1873	1000	0	0.042	0	LTR	ERVK
Zfp_MB035	RLTR20B1	0.969031	-0.1788	1000	0	0.031	0	LTR	ERVK
Zfp_MB035	LTR55	0.993007	-0.0839	1000	0	0.007	0	LTR	ERVL
Zfp_MB035	MLT1O	0.983017	-0.1283	1000	0	0.018	0	LTR	ERVL-MaLR
Zfp_MB035	RLTR23	0.918082	-0.2896	1000	0	0.088	0	LTR	ERV1
Zfp_MB035	MamTip2b	0.987013	-0.1147	1000	0	0.013	0	DNA	hAT-Tip100
Zfp_MB035	RLTR18-int	0.97003	-0.1758	1000	0	0.03	0	LTR	ERVK
Zfp_MB035	RLTR18	0.98002	-0.1428	1000	0	0.02	0	LTR	ERVK
Zfp_MB035	RLTR26_Mus	0.906094	-0.3185	1000	0	0.096	0	LTR	ERVK
Zfp_MB035	RLTR12A	0.953047	-0.2161	1000	0	0.05	0	LTR	ERVK
Zfp_MB035	MLT1E1A	0.954046	-0.2172	1000	0	0.047	0	LTR	ERVL-MaLR
Zfp_MB035	ORR1D-int	0.936064	-0.2614	1000	0	0.064	0	LTR	ERVL-MaLR
Zfp_MB035	MER34A	0.985015	-0.1233	1000	0	0.015	0	LTR	ERV1
Zfp_MB035	L1P5	0.997003	-0.0548	1000	0	0.003	0	LINE	L1
Zfp_MB035	MLTR18C_MM	0.974026	-0.1633	1000	0	0.026	0	LTR	ERVK
Zfp_MB035	IAPLTR4	0.963037	-0.1959	1000	0	0.037	0	LTR	ERVK
Zfp_MB035	MLTR31F_MM	0.976024	-0.1567	1000	0	0.024	0	LTR	ERVK
Zfp_MB035	MLT1-int	0.986014	-0.1191	1000	0	0.014	0	LTR	ERVL-MaLR
Zfp_MB035	RLTR34D_MM	0.972028	-0.1669	1000	0	0.029	0	LTR	ERVK
Zfp_MB035	IAP1-MM_I	0.933067	-0.2658	1000	0	0.068	0	LTR	ERVK
Zfp_MB035	MMTV-int	0.996004	-0.0633	1000	0	0.004	0	LTR	ERVK
Zfp_MB035	RLTR9A2	0.99001	-0.1005	1000	0	0.01	0	LTR	ERVK
Zfp_MB035	L1M1	0.973027	-0.1665	1000	0	0.027	0	LINE	L1
Zfp_MB035	RLTR30D2_MM	0.956044	-0.2121	1000	0	0.045	0	LTR	ERV1
Zfp_MB035	Charlie4a	0.961039	-0.1989	1000	0	0.04	0	DNA	hAT-Charlie
Zfp_MB035	RLTR47	0.99001	-0.1005	1000	0	0.01	0	LTR	ERVK
Zfp_MB035	RMER20A	0.928072	-0.2784	1000	0	0.072	0	LTR	ERVK
Zfp_MB035	RLTR20D	0.972028	-0.1696	1000	0	0.028	0	LTR	ERVK
Zfp_MB035	ERVB4_1B-LTR_MM	0.957043	-0.2095	1000	0	0.044	0	LTR	ERVK
Zfp_MB035	RLTR33	0.898102	-0.3239	1000	0	0.109	0	LTR	ERVK
Zfp_MB035	Charlie12_Rodent	0.95005	-0.2293	1000	0	0.05	0	DNA	hAT-Charlie
Zfp_MB035	MLTR73	0.977023	-0.1534	1000	0	0.023	0	LTR	ERV1
Zfp_MB035	LTRIS_Mus	0.93007	-0.2674	1000	0	0.074	0	LTR	ERV1
Zfp_MB035	MuRRS-int	0.973027	-0.1665	1000	0	0.027	0	LTR	ERV1
Zfp_MB035	IAPLTR1_Mm	0.936064	-0.2531	1000	0	0.069	0	LTR	ERVK
Zfp_MB035	RLTR14-int	0.878122	-0.3589	1000	0	0.13	0	LTR	ERV1
Zfp_MB035	L1ME3Cz	0.971029	-0.17	1000	0	0.03	0	LINE	L1
Zfp_MB035	MER31B	0.978022	-0.1499	1000	0	0.022	0	LTR	ERV1
Zfp_MB035	RLTR9A	0.969031	-0.1761	1000	0	0.032	0	LTR	ERVK
Zfp_MB035	MLT1H-int	0.987013	-0.1147	1000	0	0.013	0	LTR	ERVL-MaLR
Zfp_MB035	RLTR12H	0.987013	-0.1147	1000	0	0.013	0	LTR	ERVK
Zfp_MB035	ERVB7_2B-LTR_MM	0.956044	-0.2084	1000	0	0.047	0	LTR	ERVK
Zfp_MB035	MER88	0.998002	-0.0447	1000	0	0.002	0	LTR	ERVL
Zfp_MB035	ORR1A1	0.721279	-0.5756	1000	0	0.328	0	LTR	ERVL-MaLR
Zfp_MB035	RLTR11C_MM	0.936064	-0.2593	1000	0	0.065	0	LTR	ERVK
Zfp_MB035	RLTR10D2	0.991009	-0.0953	1000	0	0.009	0	LTR	ERVK
Zfp_MB035	RLTR34B_MM	0.956044	-0.2121	1000	0	0.045	0	LTR	ERVK
Zfp_MB035	MER21B	0.935065	-0.2615	1000	0	0.066	0	LTR	ERVL
Zfp_MB035	RLTR13B1	0.876124	-0.3606	1000	0	0.137	0	LTR	ERVK
Zfp_MB035	MER31-int	0.997003	-0.0517	1000	0	0.004	0	LTR	ERV1
Zfp_MB035	MER31A	0.973027	-0.1637	1000	0	0.028	0	LTR	ERV1
Zfp_MB035	MER57C2	0.987013	-0.1147	1000	0	0.013	0	LTR	ERV1
Zfp_MB035	MER53	0.971029	-0.1727	1000	0	0.029	0	DNA	hAT-Blackjack
Zfp_MB035	L1MA5A	0.937063	-0.2571	1000	0	0.064	0	LINE	L1
Zfp_MB035	UCON11	0.998002	-0.0447	1000	0	0.002	0	DNA	TcMar-Tigger
Zfp_MB035	MER130	0.995005	-0.0709	1000	0	0.005	0	DNA
Zfp_MB035	HAL1	0.934066	-0.2637	1000	0	0.067	0	LINE	L1
Zfp_MB035	Arthur1	0.939061	-0.2548	1000	0	0.061	0	DNA	hAT-Tip100
Zfp_MB035	Tigger9b	0.988012	-0.1102	1000	0	0.012	0	DNA	TcMar-Tigger
Zfp_MB035	MER121	0.977023	-0.1534	1000	0	0.023	0	DNA	hAT
Zfp_MB035	RLTR17D_Mm	0.884116	-0.3465	1000	0	0.126	0	LTR	ERVK
Zfp_MB035	L1MA8	0.837163	-0.4245	1000	0	0.177	0	LINE	L1
Zfp_MB035	UCON86	0.998002	-0.0447	1000	0	0.002	0	LINE	L2
Zfp_MB035	MLT1E3	0.971029	-0.1727	1000	0	0.029	0	LTR	ERVL-MaLR
Zfp_MB035	OldhAT1	0.94006	-0.2504	1000	0	0.061	0	DNA	hAT-Ac
Zfp_MB035	RLTR19-int	0.143856	2.1888	1000	1	0.153	6.53595	LTR	ERVK
Zfp_MB035	RLTR10	0.823177	-0.4376	1000	0	0.194	0	LTR	ERVK
Zfp_MB035	MER110A	0.995005	-0.0709	1000	0	0.005	0	LTR	ERV1
Zfp_MB035	MER92D	1	NA	1000	0	0	NA	LTR	ERV1
Zfp_MB035	RMER21A	0.969031	-0.1741	1000	0	0.033	0	LTR	ERV1
Zfp_MB035	MLTR18A_MM	0.972028	-0.1669	1000	0	0.029	0	LTR	ERVK
Zfp_MB035	MER90a	0.979021	-0.1434	1000	0	0.022	0	LTR	ERV1
Zfp_MB035	RLTR13D6	0.92008	-0.2911	1000	0	0.082	0	LTR	ERVK
Zfp_MB035	ERVB2_1A-I_MM	0.972028	-0.1669	1000	0	0.029	0	LTR	ERVK
Zfp_MB035	RMER16	0.981019	-0.1391	1000	0	0.019	0	LTR	ERVK
Zfp_MB035	Tigger17b	0.989011	-0.1054	1000	0	0.011	0	DNA	TcMar-Tigger
Zfp_MB035	MRLTR33	0.978022	-0.1499	1000	0	0.022	0	LTR	ERVK
Zfp_MB035	LTR88c	0.99001	-0.1005	1000	0	0.01	0	LTR	Gypsy
Zfp_MB035	RLTR12F	0.998002	-0.0447	1000	0	0.002	0	LTR	ERVK
Zfp_MB035	LTRIS4A	0.989011	-0.1054	1000	0	0.011	0	LTR	ERV1
Zfp_MB035	RMER17C-int	0.886114	-0.3475	1000	0	0.122	0	LTR	ERVK
Zfp_MB035	MamGypsy2-I	0.992008	-0.0898	1000	0	0.008	0	LTR	Gypsy
Zfp_MB035	X6B_LINE	0.994006	-0.0777	1000	0	0.006	0	LINE	CR1
Zfp_MB035	L1MEf	0.929071	-0.2709	1000	0	0.074	0	LINE	L1
Zfp_MB035	RLTR13A2	0.978022	-0.147	1000	0	0.023	0	LTR	ERVK
Zfp_MB035	RLTR20A2B_MM	0.975025	-0.16	1000	0	0.025	0	LTR	ERVK
Zfp_MB035	X26_DNA	0.994006	-0.0777	1000	0	0.006	0	DNA	TcMar-Tigger
Zfp_MB035	RLTR12E	0.967033	-0.1846	1000	0	0.033	0	LTR	ERVK
Zfp_MB035	LTRIS4	0.985015	-0.1233	1000	0	0.015	0	LTR	ERV1
Zfp_MB035	RLTR20B5_MM	0.959041	-0.2023	1000	0	0.043	0	LTR	ERVK
Zfp_MB035	MER34A1	0.991009	-0.0953	1000	0	0.009	0	LTR	ERV1
Zfp_MB035	MLT1E	0.973027	-0.1665	1000	0	0.027	0	LTR	ERVL-MaLR
Zfp_MB035	RLTR9C	0.97003	-0.171	1000	0	0.032	0	LTR	ERVK
Zfp_MB035	AmnSINE1	0.985015	-0.1233	1000	0	0.015	0	SINE	5S-Deu-L2
Zfp_MB035	RLTR13A3	0.961039	-0.2014	1000	0	0.039	0	LTR	ERVK
Zfp_MB035	MER63D	0.971029	-0.1727	1000	0	0.029	0	DNA	hAT-Tip100
Zfp_MB035	RLTR31_Mm	0.984016	-0.1275	1000	0	0.016	0	LTR	ERVK
Zfp_MB035	RLTR43C	0.989011	-0.1054	1000	0	0.011	0	LTR	ERVK
Zfp_MB035	ERVB4_1-I_MM	0.925075	-0.2793	1000	0	0.078	0	LTR	ERVK
Zfp_MB035	RLTR31C_MM	0.962038	-0.1986	1000	0	0.038	0	LTR	ERVK
Zfp_MB035	MLTR25C	0.962038	-0.1925	1000	0	0.041	0	LTR	ERVK
Zfp_MB035	AmnL2-1	0.976024	-0.1567	1000	0	0.024	0	LINE	L2
Zfp_MB035	RLTR6C_Mm	0.993007	-0.0839	1000	0	0.007	0	LTR	ERV1
Zfp_MB035	MMVL30-int	0.952048	-0.2222	1000	0	0.049	0	LTR	ERV1
Zfp_MB035	RLTR1F_Mm	0.994006	-0.0777	1000	0	0.006	0	LTR	ERVK
Zfp_MB035	RLTR26D_MM	0.987013	-0.1147	1000	0	0.013	0	LTR	ERVK
Zfp_MB035	RMER6D	0.877123	-0.3554	1000	0	0.134	0	LTR	ERVK
Zfp_MB035	RLTR13D3	0.953047	-0.2177	1000	0	0.049	0	LTR	ERVK
Zfp_MB035	RMER17A-int	0.971029	-0.1727	1000	0	0.029	0	LTR	ERVK
Zfp_MB035	RLTR11D	0.98002	-0.1428	1000	0	0.02	0	LTR	ERVK
Zfp_MB035	L1MdTf_II	0.201798	-1.2528	1000	0	1.555	0	LINE	L1
Zfp_MB035	ETnERV3-int	0.862138	-0.3913	1000	0	0.144	0	LTR	ERVK
Zfp_MB035	RLTR10B	0.982018	-0.1353	1000	0	0.018	0	LTR	ERVK
Zfp_MB035	RLTR31M	0.98002	-0.1428	1000	0	0.02	0	LTR	ERVK
Zfp_MB035	RLTR17C_Mm	0.987013	-0.1147	1000	0	0.013	0	LTR	ERVK
Zfp_MB035	RLTR13F	0.993007	-0.0839	1000	0	0.007	0	LTR	ERVK
Zfp_MB035	RLTR11A2	0.854146	-0.3977	1000	0	0.159	0	LTR	ERVK
Zfp_MB035	IAPEY3C_LTR	0.981019	-0.1391	1000	0	0.019	0	LTR	ERVK
Zfp_MB035	Charlie7	0.957043	-0.2095	1000	0	0.044	0	DNA	hAT-Charlie
Zfp_MB035	IAPLTR4_I	0.984016	-0.1169	1000	0	0.018	0	LTR	ERVK
Zfp_MB035	IAPEY5_I	0.973027	-0.1616	1000	0	0.029	0	LTR	ERVK
Zfp_MB035	Charlie30b	0.994006	-0.0777	1000	0	0.006	0	DNA	hAT-Charlie
Zfp_MB035	IAPLTR3	0.936064	-0.2593	1000	0	0.065	0	LTR	ERVK
Zfp_MB035	IAPLTR3-int	0.753247	-0.5375	1000	0	0.283	0	LTR	ERVK
Zfp_MB035	MER45B	0.973027	-0.1665	1000	0	0.027	0	DNA	hAT-Tip100
Zfp_MB035	MERVK26-int	0.92008	-0.2815	1000	0	0.087	0	LTR	ERVK
Zfp_MB035	L1MCb	0.958042	-0.2049	1000	0	0.044	0	LINE	L1
Zfp_MB035	Charlie1b	0.97003	-0.1731	1000	0	0.031	0	DNA	hAT-Charlie
Zfp_MB035	LTRIS3	0.987013	-0.1147	1000	0	0.013	0	LTR	ERV1
Zfp_MB035	RLTR11B	0.931069	-0.2631	1000	0	0.072	0	LTR	ERVK
Zfp_MB035	HERVL40-int	0.988012	-0.1102	1000	0	0.012	0	LTR	ERVL
Zfp_MB035	LTR40b	0.983017	-0.1314	1000	0	0.017	0	LTR	ERVL
Zfp_MB035	RLTR9B2	0.995005	-0.0709	1000	0	0.005	0	LTR	ERVK
Zfp_MB035	X15_LINE	1	NA	1000	0	0	NA	LINE	L2
Zfp_MB035	MER57E2	1	NA	1000	0	0	NA	LTR	ERV1
Zfp_MB035	Charlie21a	0.99001	-0.1005	1000	0	0.01	0	DNA	hAT-Charlie
Zfp_MB035	RLTR44C	0.984016	-0.1275	1000	0	0.016	0	LTR	ERVK
Zfp_MB035	LTR68	0.998002	-0.0447	1000	0	0.002	0	LTR	ERV1
Zfp_MB035	RLTR31B2	0.945055	-0.2371	1000	0	0.057	0	LTR	ERVK
Zfp_MB035	MLTR31D_MM	0.984016	-0.1275	1000	0	0.016	0	LTR	ERVK
Zfp_MB035	X9_LINE	0.994006	-0.0777	1000	0	0.006	0	LINE	L1
Zfp_MB035	L1M2c	0.976024	-0.1567	1000	0	0.024	0	LINE	L1
Zfp_MB035	RLTR26C_MM	0.978022	-0.1499	1000	0	0.022	0	LTR	ERVK
Zfp_MB035	BGLII_Mus	0.976024	-0.1567	1000	0	0.024	0	LTR	ERVK
Zfp_MB035	L1M4a2	0.974026	-0.1633	1000	0	0.026	0	LINE	L1
Zfp_MB035	MER58A	0.911089	-0.3034	1000	0	0.095	0	DNA	hAT-Charlie
Zfp_MB035	EutTc1-N1	1	NA	1000	0	0	NA	DNA	TcMar-Tc1
Zfp_MB035	L1MDb	0.984016	-0.1275	1000	0	0.016	0	LINE	L1
Zfp_MB035	RLTR6_Mm	0.982018	-0.1322	1000	0	0.019	0	LTR	ERV1
Zfp_MB035	MER136	0.998002	-0.0447	1000	0	0.002	0	DNA	Merlin
Zfp_MB035	MER135	0.995005	-0.0709	1000	0	0.005	0	DNA
Zfp_MB035	MLT1H	0.926074	-0.2702	1000	0	0.08	0	LTR	ERVL-MaLR
Zfp_MB035	RLTR30C_MM	0.995005	-0.0709	1000	0	0.005	0	LTR	ERV1
Zfp_MB035	ERVB3_1-I_MM	0.981019	-0.1391	1000	0	0.019	0	LTR	ERVK
Zfp_MB035	RLTR13D2	0.963037	-0.1959	1000	0	0.037	0	LTR	ERVK
Zfp_MB035	LTR80A	0.995005	-0.0709	1000	0	0.005	0	LTR	ERVL
Zfp_MB035	MADE2	1	NA	1000	0	0	NA	DNA	TcMar-Mariner
Zfp_MB035	BLACKJACK	0.97003	-0.1758	1000	0	0.03	0	DNA	hAT-Blackjack
Zfp_MB035	Arthur1C	0.996004	-0.0633	1000	0	0.004	0	DNA	hAT-Tip100
Zfp_MB035	RLTR12C	0.987013	-0.1147	1000	0	0.013	0	LTR	ERVK
Zfp_MB035	LTR40c	0.987013	-0.1147	1000	0	0.013	0	LTR	ERVL
Zfp_MB035	MER102a	0.987013	-0.1147	1000	0	0.013	0	DNA	hAT-Charlie
Zfp_MB035	MER106A	0.998002	-0.0447	1000	0	0.002	0	DNA	hAT-Charlie
Zfp_MB035	Tigger22N1	0.994006	-0.0777	1000	0	0.006	0	DNA	TcMar-Tigger
Zfp_MB035	MER102b	0.984016	-0.1275	1000	0	0.016	0	DNA	hAT-Charlie
Zfp_MB035	LTRIS_Mm	0.956044	-0.2121	1000	0	0.045	0	LTR	ERV1
Zfp_MB035	hAT-N1a_Mam	0.999001	-0.0316	1000	0	0.001	0	DNA	hAT-Tip100
Zfp_MB035	L1ME3	0.949051	-0.2295	1000	0	0.052	0	LINE	L1
Zfp_MB035	RMER30	0.951049	-0.2246	1000	0	0.05	0	DNA	hAT-Charlie
Zfp_MB035	Charlie29b	0.992008	-0.0898	1000	0	0.008	0	DNA	hAT-Charlie
Zfp_MB035	MER90	0.987013	-0.1147	1000	0	0.013	0	LTR	ERV1
Zfp_MB035	L1MCc	0.983017	-0.1314	1000	0	0.017	0	LINE	L1
Zfp_MB035	MLT1F1	0.948052	-0.2283	1000	0	0.055	0	LTR	ERVL-MaLR
Zfp_MB035	MER67A	0.99001	-0.1005	1000	0	0.01	0	LTR	ERV1
Zfp_MB035	LTR85a	0.994006	-0.0777	1000	0	0.006	0	LTR	Gypsy
Zfp_MB035	MARNA	0.988012	-0.1102	1000	0	0.012	0	DNA	TcMar-Mariner
Zfp_MB035	ERV3-16A3_LTR	0.998002	-0.0447	1000	0	0.002	0	LTR	ERVL
Zfp_MB035	L1ME2	0.926074	-0.2788	1000	0	0.076	0	LINE	L1
Zfp_MB035	LTR103_Mam	0.999001	-0.0316	1000	0	0.001	0	LTR	ERV1
Zfp_MB035	RLTR13D3A1	0.951049	-0.2246	1000	0	0.05	0	LTR	ERVK
Zfp_MB035	SRV_MM-int	0.984016	-0.1275	1000	0	0.016	0	LTR	ERVK
Zfp_MB035	L1MEh	0.996004	-0.0633	1000	0	0.004	0	LINE	L1
Zfp_MB035	RLTR44E	0.995005	-0.0709	1000	0	0.005	0	LTR	ERVK
Zfp_MB035	MER92B	0.991009	-0.0953	1000	0	0.009	0	LTR	ERV1
Zfp_MB035	Arthur1A	0.996004	-0.0633	1000	0	0.004	0	DNA	hAT-Tip100
Zfp_MB035	RLTR13B3	0.955045	-0.217	1000	0	0.045	0	LTR	ERVK
Zfp_MB035	MLT2B5	0.962038	-0.1986	1000	0	0.038	0	LTR	ERVL
Zfp_MB035	Tigger13a	0.982018	-0.1353	1000	0	0.018	0	DNA	TcMar-Tigger
Zfp_MB035	MamRep1151	0.987013	-0.1147	1000	0	0.013	0	LTR
Zfp_MB035	MLT1H1	0.958042	-0.2069	1000	0	0.043	0	LTR	ERVL-MaLR
Zfp_MB035	Charlie2a	0.985015	-0.1233	1000	0	0.015	0	DNA	hAT-Charlie
Zfp_MB035	RLTR9B	0.993007	-0.0839	1000	0	0.007	0	LTR	ERVK
Zfp_MB035	LTR33	0.966034	-0.1875	1000	0	0.034	0	LTR	ERVL
Zfp_MB035	LTR37-int	0.991009	-0.0953	1000	0	0.009	0	LTR	ERV1
Zfp_MB035	RMER16_Mm	0.981019	-0.1391	1000	0	0.019	0	LTR	ERVK
Zfp_MB035	X24_DNA	1	NA	1000	0	0	NA	DNA
Zfp_MB035	MER57E1	0.997003	-0.0548	1000	0	0.003	0	LTR	ERV1
Zfp_MB035	IAPLTR2a	0.96004	-0.204	1000	0	0.04	0	LTR	ERVK
Zfp_MB035	MER45R	0.988012	-0.1102	1000	0	0.012	0	DNA	hAT-Tip100
Zfp_MB035	MER94	0.995005	-0.0709	1000	0	0.005	0	DNA	hAT-Blackjack
Zfp_MB035	Arthur2	0.986014	-0.1191	1000	0	0.014	0	DNA	hAT-Tip100
Zfp_MB035	MER102c	0.993007	-0.0839	1000	0	0.007	0	DNA	hAT-Charlie
Zfp_MB035	Eulor10	0.998002	-0.0447	1000	0	0.002	0	DNA
Zfp_MB035	X7B_LINE	0.997003	-0.0548	1000	0	0.003	0	LINE	CR1
Zfp_MB035	X6a_DNA	0.992008	-0.0898	1000	0	0.008	0	DNA	TcMar-Tigger
Zfp_MB035	MLT1H2	0.97003	-0.1731	1000	0	0.031	0	LTR	ERVL-MaLR
Zfp_MB035	MLT1I	0.951049	-0.2269	1000	0	0.049	0	LTR	ERVL-MaLR
Zfp_MB035	MLTR31E_MM	0.99001	-0.1005	1000	0	0.01	0	LTR	ERVK
Zfp_MB035	Charlie10	0.986014	-0.1191	1000	0	0.014	0	DNA	hAT-Charlie
Zfp_MB035	RLTR41C	0.993007	-0.0839	1000	0	0.007	0	LTR	ERV1
Zfp_MB035	Arthur1B	0.974026	-0.1584	1000	0	0.028	0	DNA	hAT-Tip100
Zfp_MB035	Chompy-6_Croc	1	NA	1000	0	0	NA	DNA	PIF-Harbinger
Zfp_MB035	LTR16	0.975025	-0.16	1000	0	0.025	0	LTR	ERVL
Zfp_MB035	HAL1ME	0.991009	-0.0953	1000	0	0.009	0	LINE	L1
Zfp_MB035	LTR33C	0.992008	-0.0898	1000	0	0.008	0	LTR	ERVL
Zfp_MB035	IAPEY5_LTR	0.987013	-0.1147	1000	0	0.013	0	LTR	ERVK
Zfp_MB035	RMER16B2	0.984016	-0.1275	1000	0	0.016	0	LTR	ERVK
Zfp_MB035	MER20B	0.976024	-0.1567	1000	0	0.024	0	DNA	hAT-Charlie
Zfp_MB035	MER103C	0.977023	-0.1504	1000	0	0.024	0	DNA	hAT-Charlie
Zfp_MB035	LTR67B	0.981019	-0.1391	1000	0	0.019	0	LTR	ERVL
Zfp_MB035	Chap1a_Mam	0.999001	-0.0316	1000	0	0.001	0	DNA	hAT-Charlie
Zfp_MB035	MER89-int	0.994006	-0.0777	1000	0	0.006	0	LTR	ERV1
Zfp_MB035	X9b_DNA	0.995005	-0.0709	1000	0	0.005	0	DNA	TcMar-Tigger
Zfp_MB035	MER34C	0.999001	-0.0316	1000	0	0.001	0	LTR	ERV1
Zfp_MB035	Charlie24	0.99001	-0.1005	1000	0	0.01	0	DNA	hAT-Charlie
Zfp_MB035	Charlie17b	0.998002	-0.0447	1000	0	0.002	0	DNA	hAT-Charlie
Zfp_MB035	MER63A	0.982018	-0.1353	1000	0	0.018	0	DNA	hAT-Tip100
Zfp_MB035	MurERV4_19-int	0.903097	-0.3119	1000	0	0.107	0	LTR	ERVK
Zfp_MB035	LTR91A	0.987013	-0.1147	1000	0	0.013	0	LTR
Zfp_MB035	ERVL-int	0.94006	-0.2525	1000	0	0.06	0	LTR	ERVL
Zfp_MB035	Eutr16	0.993007	-0.0839	1000	0	0.007	0	DNA	hAT-Tip100
Zfp_MB035	Cheshire	0.967033	-0.1821	1000	0	0.034	0	DNA	hAT-Charlie
Zfp_MB035	MER70A	0.988012	-0.1102	1000	0	0.012	0	LTR	ERVL
Zfp_MB035	LTR91	0.995005	-0.0709	1000	0	0.005	0	LTR
Zfp_MB035	MamTip2	0.992008	-0.0898	1000	0	0.008	0	DNA	hAT-Tip100
Zfp_MB035	hAT-1_Mam	0.978022	-0.1499	1000	0	0.022	0	DNA	hAT-Tag1
Zfp_MB035	MLT1E1	0.976024	-0.1567	1000	0	0.024	0	LTR	ERVL-MaLR
Zfp_MB035	MER77	0.972028	-0.1648	1000	0	0.03	0	LTR	ERVL
Zfp_MB035	LTR16B	0.989011	-0.1054	1000	0	0.011	0	LTR	ERVL
Zfp_MB035	RLTR31A_Mm	0.987013	-0.1147	1000	0	0.013	0	LTR	ERVK
Zfp_MB035	RLTR20A	0.979021	-0.1464	1000	0	0.021	0	LTR	ERVK
Zfp_MB035	LTR102_Mam	0.992008	-0.0898	1000	0	0.008	0	LTR	ERVL
Zfp_MB035	L1M3e	0.98002	-0.1428	1000	0	0.02	0	LINE	L1
Zfp_MB035	UCON78	0.993007	-0.0839	1000	0	0.007	0	DNA
Zfp_MB035	LTR53	0.99001	-0.1005	1000	0	0.01	0	LTR	ERVL
Zfp_MB035	Charlie8	0.982018	-0.1353	1000	0	0.018	0	DNA	hAT-Charlie
Zfp_MB035	UCON73	1	NA	1000	0	0	NA	DNA	hAT
Zfp_MB035	LTRIS6	0.993007	-0.0839	1000	0	0.007	0	LTR	ERV1
Zfp_MB035	MLT2B1	0.929071	-0.2725	1000	0	0.073	0	LTR	ERVL
Zfp_MB035	RLTR24	0.932068	-0.2645	1000	0	0.071	0	LTR	ERV1
Zfp_MB035	ERVL-E-int	0.955045	-0.2127	1000	0	0.047	0	LTR	ERVL
Zfp_MB035	LTRIS5	0.997003	-0.0548	1000	0	0.003	0	LTR	ERV1
Zfp_MB035	L3b	0.959041	-0.2067	1000	0	0.041	0	LINE	CR1
Zfp_MB035	RLTR6-int	0.978022	-0.147	1000	0	0.023	0	LTR	ERV1
Zfp_MB035	CR1-L3A_Croc	1	NA	1000	0	0	NA	LINE	CR1
Zfp_MB035	MER115	0.987013	-0.1147	1000	0	0.013	0	DNA	hAT-Tip100
Zfp_MB035	MLT1J2	0.973027	-0.1637	1000	0	0.028	0	LTR	ERVL-MaLR
Zfp_MB035	MamRep4096	0.997003	-0.0548	1000	0	0.003	0	DNA	hAT-Tip100
Zfp_MB035	RLTR13D3A	0.979021	-0.1464	1000	0	0.021	0	LTR	ERVK
Zfp_MB035	ORSL-2b	0.988012	-0.1102	1000	0	0.012	0	DNA	hAT-Tip100
Zfp_MB035	MLT1G	0.973027	-0.1637	1000	0	0.028	0	LTR	ERVL-MaLR
Zfp_MB035	LTR86A2	0.998002	-0.0447	1000	0	0.002	0	LTR	ERVL
Zfp_MB035	MER127	0.999001	-0.0316	1000	0	0.001	0	DNA	TcMar-Tigger
Zfp_MB035	LTR33A_v	0.99001	-0.1005	1000	0	0.01	0	LTR	ERVL
Zfp_MB035	MER94B	1	NA	1000	0	0	NA	DNA	hAT-Blackjack
Zfp_MB035	MER58C	0.991009	-0.0953	1000	0	0.009	0	DNA	hAT-Charlie
Zfp_MB035	Kanga2_a	0.988012	-0.1102	1000	0	0.012	0	DNA	TcMar-Tc2
Zfp_MB035	Charlie23a	0.996004	-0.0633	1000	0	0.004	0	DNA	hAT-Charlie
Zfp_MB035	UCON105	0.992008	-0.0898	1000	0	0.008	0	DNA	hAT
Zfp_MB035	MER112	0.997003	-0.0517	1000	0	0.004	0	DNA	hAT-Charlie
Zfp_MB035	EUTREP2	0.998002	-0.0447	1000	0	0.002	0	DNA	hAT
Zfp_MB035	MER117	0.983017	-0.1283	1000	0	0.018	0	DNA	hAT-Charlie
Zfp_MB035	MER45A	0.986014	-0.1191	1000	0	0.014	0	DNA	hAT-Tip100
Zfp_MB035	RLTR30D_MM	0.979021	-0.1464	1000	0	0.021	0	LTR	ERV1
Zfp_MB035	X32_DNA	0.998002	-0.0447	1000	0	0.002	0	DNA	TcMar-Tc1
Zfp_MB035	X6A_LINE	0.991009	-0.0953	1000	0	0.009	0	LINE	CR1
Zfp_MB035	X12_LINE	0.995005	-0.0709	1000	0	0.005	0	LINE	I-Jockey
Zfp_MB035	L4_A_Mam	0.983017	-0.1314	1000	0	0.017	0	LINE	RTE-X
Zfp_MB035	Charlie18a	0.997003	-0.0548	1000	0	0.003	0	DNA	hAT-Charlie
Zfp_MB035	LTR33A	0.988012	-0.1102	1000	0	0.012	0	LTR	ERVL
Zfp_MB035	L1ME4c	0.973027	-0.1637	1000	0	0.028	0	LINE	L1
Zfp_MB035	MER81	0.99001	-0.1005	1000	0	0.01	0	DNA	hAT-Blackjack
Zfp_MB035	LTR81	0.997003	-0.0548	1000	0	0.003	0	LTR	Gypsy
Zfp_MB035	BGLII_Mur	0.969031	-0.1741	1000	0	0.033	0	LTR	ERVK
Zfp_MB035	LTR85c	0.995005	-0.0709	1000	0	0.005	0	LTR	Gypsy
Zfp_MB035	MER70B	0.996004	-0.0633	1000	0	0.004	0	LTR	ERVL
Zfp_MB035	MER67B	0.992008	-0.0898	1000	0	0.008	0	LTR	ERV1
Zfp_MB035	L1ME3F	0.988012	-0.1102	1000	0	0.012	0	LINE	L1
Zfp_MB035	hAT-4b_Ther	0.996004	-0.0633	1000	0	0.004	0	DNA	hAT-Tip100
Zfp_MB035	L1ME4a	0.974026	-0.1605	1000	0	0.027	0	LINE	L1
Zfp_MB035	HAL1b	0.993007	-0.0839	1000	0	0.007	0	LINE	L1
Zfp_MB035	ERVB5_2-LTR_MM	0.973027	-0.1557	1000	0	0.03	0	LTR	ERVK
Zfp_MB035	MER5C1	1	NA	1000	0	0	NA	DNA	hAT-Charlie
Zfp_MB035	MamRep434	0.983017	-0.1314	1000	0	0.017	0	DNA	TcMar-Tigger
Zfp_MB035	MER91C	0.999001	-0.0316	1000	0	0.001	0	DNA	hAT-Tip100
Zfp_MB035	Charlie16	0.983017	-0.1314	1000	0	0.017	0	DNA	hAT-Charlie
Zfp_MB035	MLT1G1	0.968032	-0.1817	1000	0	0.032	0	LTR	ERVL-MaLR
Zfp_MB035	LTR41	0.985015	-0.1233	1000	0	0.015	0	LTR	ERVL
Zfp_MB035	RLTR20A1	0.997003	-0.0548	1000	0	0.003	0	LTR	ERVK
Zfp_MB035	RLTR1E_MM	0.994006	-0.0777	1000	0	0.006	0	LTR	ERV1
Zfp_MB035	MER113	0.981019	-0.1391	1000	0	0.019	0	DNA	hAT-Charlie
Zfp_MB035	CR1_Mam	0.994006	-0.0777	1000	0	0.006	0	LINE	CR1
Zfp_MB035	MamGypsy2-LTR	0.999001	-0.0316	1000	0	0.001	0	LTR	Gypsy
Zfp_MB035	MER126	0.994006	-0.0777	1000	0	0.006	0	DNA
Zfp_MB035	Tigger15a	0.976024	-0.1567	1000	0	0.024	0	DNA	TcMar-Tigger
Zfp_MB035	Charlie14a	1	NA	1000	0	0	NA	DNA	hAT-Charlie
Zfp_MB035	Tigger23a	0.995005	-0.0709	1000	0	0.005	0	DNA	TcMar-Tigger
Zfp_MB035	L1MEa	0.998002	-0.0447	1000	0	0.002	0	LINE	L1
Zfp_MB035	LTR83	0.998002	-0.0447	1000	0	0.002	0	LTR	ERVL
Zfp_MB035	LTR16B1	0.983017	-0.1314	1000	0	0.017	0	LTR	ERVL
Zfp_MB035	LTR88a	0.997003	-0.0548	1000	0	0.003	0	LTR	Gypsy
Zfp_MB035	MMERVK10D3_LTR	0.993007	-0.0839	1000	0	0.007	0	LTR	ERVK
Zfp_MB035	MamGypLTR3a	0.99001	-0.1005	1000	0	0.01	0	LTR	Gypsy
Zfp_MB035	FordPrefect	0.991009	-0.0916	1000	0	0.01	0	DNA	hAT-Tip100
Zfp_MB035	MER99	0.993007	-0.0839	1000	0	0.007	0	DNA	hAT
Zfp_MB035	RLTR13D1	0.978022	-0.1499	1000	0	0.022	0	LTR	ERVK
Zfp_MB035	LTR16A1	0.016983	7.8383	1000	1	0.016	62.5	LTR	ERVL
Zfp_MB035	MamRep1879	0.996004	-0.0633	1000	0	0.004	0	DNA	hAT-Tip100
Zfp_MB035	MLT1J-int	0.98002	-0.1428	1000	0	0.02	0	LTR	ERVL-MaLR
Zfp_MB035	MER104	0.994006	-0.0777	1000	0	0.006	0	DNA	TcMar-Tc2
Zfp_MB035	LTR16B2	0.991009	-0.0953	1000	0	0.009	0	LTR	ERVL
Zfp_MB035	RMER16B	0.994006	-0.0777	1000	0	0.006	0	LTR	ERVK
Zfp_MB035	ERVB4_2-I_MM	0.914086	-0.3	1000	0	0.09	0	LTR	ERVK
Zfp_MB035	RLTR19C	0.986014	-0.1191	1000	0	0.014	0	LTR	ERVK
Zfp_MB035	RLTR48B	0.994006	-0.0777	1000	0	0.006	0	LTR	ERV1
Zfp_MB035	Charlie11	0.996004	-0.0633	1000	0	0.004	0	DNA	hAT-Charlie
Zfp_MB035	MER67C	0.979021	-0.1464	1000	0	0.021	0	LTR	ERV1
Zfp_MB035	RLTR22_Mus	0.912088	-0.3003	1000	0	0.095	0	LTR	ERVK
Zfp_MB035	Eulor6B	0.999001	-0.0316	1000	0	0.001	0	DNA	Crypton
Zfp_MB035	Charlie15a	0.998002	-0.0447	1000	0	0.002	0	DNA	hAT-Charlie
Zfp_MB035	Charlie16a	0.996004	-0.0633	1000	0	0.004	0	DNA	hAT-Charlie
Zfp_MB035	Charlie15b	0.995005	-0.0709	1000	0	0.005	0	DNA	hAT-Charlie
Zfp_MB035	UCON8	0.997003	-0.0548	1000	0	0.003	0	DNA
Zfp_MB035	X6b_DNA	0.997003	-0.0548	1000	0	0.003	0	DNA	TcMar-Tigger
Zfp_MB035	MER121B	0.998002	-0.0447	1000	0	0.002	0	DNA	hAT
Zfp_MB035	MER97b	0.994006	-0.0777	1000	0	0.006	0	DNA	hAT-Tip100
Zfp_MB035	X1_LINE	0.996004	-0.0633	1000	0	0.004	0	LINE	CR1
Zfp_MB035	Eutr10	0.997003	-0.0548	1000	0	0.003	0	LTR	ERVL
Zfp_MB035	LTR16E2	0.987013	-0.1113	1000	0	0.014	0	LTR	ERVL
Zfp_MB035	MER105	0.995005	-0.0709	1000	0	0.005	0	DNA	hAT-Charlie
Zfp_MB035	Eulor11	0.999001	-0.0316	1000	0	0.001	0	DNA
Zfp_MB035	ORSL-2a	0.997003	-0.0548	1000	0	0.003	0	DNA	hAT-Tip100
Zfp_MB035	Eulor1	0.999001	-0.0316	1000	0	0.001	0	DNA
Zfp_MB035	X34_DNA	0.999001	-0.0316	1000	0	0.001	0	DNA
Zfp_MB035	IAPEY_LTR	0.942058	-0.244	1000	0	0.06	0	LTR	ERVK
Zfp_MB035	UCON29	0.999001	-0.0316	1000	0	0.001	0	DNA	Kolobok
Zfp_MB035	MER124	0.995005	-0.0709	1000	0	0.005	0	DNA
Zfp_MB035	L2-2_Mam	0.997003	-0.0548	1000	0	0.003	0	LINE	L2
Zfp_MB035	X2b_DNA	1	NA	1000	0	0	NA	DNA
Zfp_MB035	MER76	0.986014	-0.1158	1000	0	0.015	0	LTR	ERVL
Zfp_MB035	RLTR35B_MM	0.979021	-0.1464	1000	0	0.021	0	LTR	ERVL
Zfp_MB035	MT-int	0.973027	-0.1637	1000	0	0.028	0	LTR	ERVL-MaLR
Zfp_MB035	CR1-13_AMi	1	NA	1000	0	0	NA	LINE	CR1
Zfp_MB035	RLTR8	0.981019	-0.1391	1000	0	0.019	0	LTR	ERVK
Zfp_MB035	X8_LINE	0.995005	-0.0709	1000	0	0.005	0	LINE	CR1
Zfp_MB035	UCON33	0.996004	-0.0633	1000	0	0.004	0	DNA	TcMar-Tigger
Zfp_MB035	X9a_DNA	0.996004	-0.0633	1000	0	0.004	0	DNA
Zfp_MB035	MER63B	0.99001	-0.1005	1000	0	0.01	0	DNA	hAT-Tip100
Zfp_MB035	Charlie17a	0.999001	-0.0316	1000	0	0.001	0	DNA	hAT-Charlie
Zfp_MB035	LTR88b	0.999001	-0.0316	1000	0	0.001	0	LTR	Gypsy
Zfp_MB035	MamRep605b	0.988012	-0.1102	1000	0	0.012	0	LTR
Zfp_MB035	RLTR48C	0.991009	-0.0953	1000	0	0.009	0	LTR	ERV1
Zfp_MB035	LTR78	0.976024	-0.1567	1000	0	0.024	0	LTR	ERV1
Zfp_MB035	L5	0.995005	-0.0709	1000	0	0.005	0	LINE	RTE-X
Zfp_MB035	MER65-int	0.998002	-0.0447	1000	0	0.002	0	LTR	ERV1
Zfp_MB035	RLTR49	0.958042	-0.2069	1000	0	0.043	0	LTR	ERVK
Zfp_MB035	RLTR20C	0.988012	-0.1067	1000	0	0.013	0	LTR	ERVK
Zfp_MB035	L1M2a	0.992008	-0.0898	1000	0	0.008	0	LINE	L1
Zfp_MB035	RLTR50A	0.995005	-0.0709	1000	0	0.005	0	LTR	ERVK
Zfp_MB035	LTR84a	0.996004	-0.0633	1000	0	0.004	0	LTR	ERVL
Zfp_MB035	MER70C	0.997003	-0.0548	1000	0	0.003	0	LTR	ERVL
Zfp_MB035	Tigger6b	0.998002	-0.0447	1000	0	0.002	0	DNA	TcMar-Tigger
Zfp_MB035	X20_LINE	0.999001	-0.0316	1000	0	0.001	0	LINE	CR1
[truncated: 55,901 more rows]
