# Supplementary material for: Young KRAB-zinc finger gene clusters are highly dynamic incubators of ERV-driven genetic heterogeneity in mice
Source: Nat Commun. 2025 Oct 30;16:9608. doi: 10.1038/s41467-025-64609-2 (PMC12575710; doi:10.1038/s41467-025-64609-2)
Supplement: Supplementary file 11 — Source Data [file 41467_2025_64609_MOESM11_ESM.xlsx]

## Sheet: Fig.1a and Supplementary Fig.1a
Latin name	Common name	Order	Class	Total_Clusters	Unique_Clusters	Rodentia_Clusters	Mammalia_Clusters	Other_clusters
Mus_musculus	House_mouse	Rodentia	Mammalia	607	373	125	81	28
Rattus_norvegicus	Brown_rat	Rodentia	Mammalia	435	198	119	88	30
Cricetulus_griseus	Chinese_hamster	Rodentia	Mammalia	396	156	124	85	31
Mesocricetus_auratus	Golden_hamster	Rodentia	Mammalia	359	137	114	78	30
Microtus_ochrogaster	Prairie_vole	Rodentia	Mammalia	340	135	96	80	29
Peromyscus_maniculatus_bairdii	Deer_mouse	Rodentia	Mammalia	532	292	117	94	29
Nannospalax_galili	Spalax	Rodentia	Mammalia	462	250	56	126	30
Jaculus_jaculus	Lesser_egyptian_jerboa	Rodentia	Mammalia	308	142	30	104	32
Dipodomys_ordii	Ord's_kangaroo_rat	Rodentia	Mammalia	265	132	8	95	30
Fukomys_damarensis	Damara_Mole-rat	Rodentia	Mammalia	322	93	59	140	30
Heterocephalus_glaber	Naked_mole-rat	Rodentia	Mammalia	449	189	61	166	33
Chinchilla_lanigera	Long-tailed_chinchilla	Rodentia	Mammalia	374	124	73	144	33
Octodon_degus	Degu	Rodentia	Mammalia	392	150	75	135	32
Cavia_aperea	Brazilian_guinea_pig	Rodentia	Mammalia	708	80	482	119	27
Cavia_porcellus	Guinea_pig	Rodentia	Mammalia	1271	606	504	128	33
Ictidomys_tridecemlineatus	Thirteen-lined_ground_squirrel	Rodentia	Mammalia	377	118	65	161	33
Marmota_marmota_marmota	Alpine_marmot	Rodentia	Mammalia	386	113	66	173	34
Latin name	Common name	Order	Class	Total_Clusters	Unique_Clusters	Primate_Clusters	Mammalia_Clusters	Other_clusters
Homo_sapiens	Human	Primate	Mammalia	489	32	187	227	43
Pan_paniscus	Bonobo	Primate	Mammalia	453	27	159	225	42
Pan_troglodytes	Common_chimpanzee	Primate	Mammalia	480	23	186	228	43
Gorilla_gorilla	Western_gorilla	Primate	Mammalia	433	57	124	213	39
Pongo_abelii	Sumatran_orangutan	Primate	Mammalia	513	77	164	229	43
Nomascus_leucogenys	Northern_white-cheeked_gibbon	Primate	Mammalia	465	46	160	220	39
Cercocebus_atys	Sooty_mangabey	Primate	Mammalia	451	22	172	216	41
Mandrillus_leucophaeus	Drill	Primate	Mammalia	470	49	160	223	38
Papio_anubis	Olive_baboon	Primate	Mammalia	467	29	185	212	41
Papio_hamadryas	Hamadryas_baboon	Primate	Mammalia	392	14	131	208	39
Macaca_fascicularis	Crab-eating_macaque	Primate	Mammalia	473	25	190	218	40
Macaca_mulatta	Rhesus_macaque	Primate	Mammalia	471	27	187	217	40
Macaca_nemestrina	Southern_pig-tailed_macaque	Primate	Mammalia	444	18	166	221	39
Chlorocebus_sabaeus	Green_monkey	Primate	Mammalia	453	37	161	216	39
Rhinopithecus_roxellana	Golden_snub-nosed_monkey	Primate	Mammalia	465	37	164	225	39
Nasalis_larvatus	Proboscis_monkey	Primate	Mammalia	346	27	104	185	30
Colobus_angolensis_palliatus	Angola_colobus	Primate	Mammalia	451	48	154	214	35
Callithrix_jacchus	Common_marmoset	Primate	Mammalia	213	46	29	100	38
Aotus_nancymaae	Nancy_Ma's_night_monkey	Primate	Mammalia	438	86	98	214	40
Saimiri_boliviensis	Black-capped_squirrel_monkey	Primate	Mammalia	376	52	85	201	38
Tarsius_syrichta	Philippine_tarsier	Primate	Mammalia	634	362	24	210	38
Eulemur_macaco	Black_lemur	Primate	Mammalia	321	9	66	209	37
Eulemur_flavifrons	Blue-eyed_black_lemur	Primate	Mammalia	311	8	62	205	36
Microcebus_murinus	Gray_mouse_lemur	Primate	Mammalia	384	88	51	207	38
Propithecus_coquereli	Coquerel's_sifaka	Primate	Mammalia	375	67	56	212	40
Daubentonia_madagascariensis	Aye-aye	Primate	Mammalia	290	29	31	203	27
Otolemur_garnettii	Northern_greater_galago	Primate	Mammalia	396	141	26	191	38

## Sheet: Supplementary Fig.4d-e
Supplementary Fig.4d				Supplementary Fig.4e
cluster	SNP type	SNP count		SNP type	feature	SNP count
Chr2 cluster	Insertion	50		Insertion	intergenic	100
Chr2 cluster	Deletion	19		Deletion	intergenic	103
Chr2 cluster	Substitution	6		Substitution	intergenic	5
Chr4 cluster	Insertion	169		Insertion	intron	67
Chr4 cluster	Deletion	124		Deletion	intron	21
Chr4 cluster	Substitution	5		Substitution	intron	0
Chr12 double cluster	Insertion	355		Insertion	exon	2
Chr12 double cluster	Deletion	247		Deletion	exon	0
Chr12 double cluster	Substitution	31		Substitution	exon	0

## Sheet: Supplementary Fig.10a-f
repeat_class	perc_genome	chr2cl_perc	chr4cl_perc	chr12cl_perc	chr6cl_perc	chr7cl_perc	assembly
DNA	0.730698	0.0669208	0.190375	1.69407	0.475505	1.68012	BL6J
LINE	18.8676	24.7071	17.1277	8.00971	15.8654	10.1596	BL6J
LTR	10.7924	27.0904	24.0146	26.3378	18.8706	16.8673	BL6J
SINE	6.30727	3.50596	5.21057	9.48714	9.52271	14.4679	BL6J
DNA	0.742439	0.0667484	0.181441	1.66201	0.475492	1.6801	129S1
LINE	19.3568	24.7895	18.1843	7.77251	15.1181	10.1723	129S1
LTR	11.0168	26.9786	23.4099	27.3473	19.0829	16.9133	129S1
SINE	6.40459	3.51226	4.95703	9.42235	9.50273	14.4574	129S1
DNA	0.6604	0.0285054	0.176694	1.7175	0.498172	1.57967	CAST
LINE	16.6321	25.0619	17.7287	7.7242	13.3555	10.0624	CAST
LTR	9.91077	29.3295	21.7638	25.1025	17.3539	21.0869	CAST
SINE	5.77194	3.27321	5.42635	9.77099	10.2674	13.8215	CAST
DNA	0.705071	0.0930651	0.198635	1.70075	0.527069	1.57535	spretus
LINE	19.5998	25.1182	19.0813	7.69188	11.359	14.713	spretus
LTR	10.1915	28.0033	19.992	26.7537	16.7742	15.5557	spretus
SINE	6.03246	3.31394	6.10981	9.30666	10.9114	14.0174	spretus
DNA	0.701026	0.0962926	0.218142	1.25986	0.649094	1.82645	pahari
LINE	16.9428	22.4659	19.4838	12.8075	15.099	13.7083	pahari
LTR	10.1858	21.1544	15.2422	10.8106	16.4336	14.8688	pahari
SINE	6.77685	3.44129	9.07235	12.0377	10.113	14.4006	pahari
DNA	1.02382	0.141294	0.126147	1.79519	0.775144	1.80745	rat
LINE	21.0528	37.736	45.2205	3.13608	15.1412	19.5815	rat
LTR	9.66741	18.5438	16.2808	10.1509	15.7823	15.7836	rat
SINE	7.09278	1.60792	1.50994	14.7074	11.813	13.6524	rat

## Sheet: Supplementary Fig.13b
repeat_class	perc_genome	Chr19cl_primate_perc	Chr7cl_primate_perc	Chr19cl_conserved_perc	Chr7_conserved_perc
SVA	0.15016	1.5119	1.25989	0	0.556496
SINE	12.6201	19.758	19.36	13.0672	20.9178
LINE	20.1934	19.2283	21.1951	23.9436	21.4617
LTR	8.77076	19.2442	12.4324	13.938	12.7466
DNA	3.43501	0.738947	1.4164	3.77694	3.33509
